# Supplementary material for: Key Adaptive Trait Promotes Contrasting Modes of Diversification in a Bivalve Clade
Source: Evol Biol. 2024 Nov 28;52(1):26–39. doi: 10.1007/s11692-024-09643-6 (PMC11830643; doi:10.1007/s11692-024-09643-6)
Supplement: Supplementary file 1 — Supplementary file1 (R 31 KB) [file 11692_2024_9643_MOESM1_ESM.r]

# Code for Nigro et al ####

rm(list=ls()) # reset environment
setwd() # set to the location where this file, the 


## Libraries ####

library(cowplot)
library(data.table)
library(wesanderson)
library(RColorBrewer)
library(phytools)
library(RRPP)
library(knitr)
library(kableExtra)
library(geomorph)
library(geoscale)
library(readxl)
library(future.apply)
library(tidyverse)
library(psych)

theme_set(theme_gray(base_size=18))

# Data ####
tree <- read.nexus('Supplementary File 3.nex') # phylogeny
venarchi <- read.csv("Supplementary File 4.csv") # OUR DATA

# calculate XS

venarchi <- venarchi %>%
  mutate(XS=width/height)

# test variables for normality using qqplots

par(mfrow=c(1,3)) 

#create Q-Q plot for both datasets
qqnorm(venarchi$XS, main='XS')
qqline(venarchi$XS)

qqnorm(venarchi$pSV, main='pSV')
qqline(venarchi$pSV)

qqnorm(venarchi$SL, main='SL')
qqline(venarchi$SL)

## SL is not normal

venarchi <- venarchi %>%
  mutate(logSL=log(SL))%>%
  select(binomial, meshid, family, condition, substrate, sculpture, centroid.size,
         shell.volume, internal.volume, XS, pSV, logSL, SL, height, width, area, size_mesh)

#fix underlines in substrate use category names

venarchi["substrate"][venarchi["substrate"] == "deep_infaunal_siphonate"] <- "deep infaunal siphonate"
venarchi["substrate"][venarchi["substrate"] == "infaunal_asiphonate"] <- "infaunal asiphonate"
venarchi["substrate"][venarchi["substrate"] == "shallow_infaunal_siphonate"] <- "shallow infaunal siphonate"

# Initial plots ####

## Figure 3 ####

fig3.A <- ggplot(venarchi, aes(x=family, y=pSV, colour=family))+
  geom_boxplot()+ labs(x='Family',y='Prop. Shell Vol.')+
  geom_jitter(alpha = 0.4)+
  theme(axis.text.x=element_blank(),
        axis.ticks.x=element_blank(),
        strip.text.x = element_text(size = 8),
        axis.title.x = element_blank()) +
  guides(color=guide_legend(nrow=2, byrow=TRUE,title="Family"))+
  scale_colour_brewer(palette="Set2")

#axis.title.y = element_text(angle=0,vjust = 0.5)

fig3.B <- ggplot(venarchi, aes(x=condition, y=pSV, colour=condition))+
  geom_boxplot()+ labs(x='Condition',y='Prop. Shell Vol.')+
  geom_jitter(alpha = 0.4)+
  theme(axis.text.x=element_blank(),
        axis.ticks.x=element_blank(),
        strip.text.x = element_text(size = 8),
        axis.title.x = element_blank()) +
  guides(color=guide_legend(nrow=2, byrow=TRUE,title="Condition"))+
  scale_color_manual(values = wes_palette(n=2, "GrandBudapest1"))

fig3.C <- ggplot(venarchi, aes(x=substrate, y=pSV, colour=substrate))+
  geom_boxplot()+labs(x='Substratum Use',y='Prop. Shell Vol.')+
  geom_jitter(alpha = 0.4)+
  theme(axis.text.x=element_blank(),
        axis.ticks.x=element_blank(),
        strip.text.x = element_text(size = 8),
        axis.title.x = element_blank())+
  guides(color=guide_legend(ncol=2, byrow=TRUE,title="Substratum Use",labs = c("borer", "deep infaunal siphonate","epifaunal",
                                       "infaunal asiphonate","nestler","shallow infaunal siphonate")))

fig3.D <- ggplot(venarchi, aes(x=family, y=logSL, colour=family))+
  geom_boxplot()+labs(x='Family',y='log Shell Len.')+
  geom_jitter(alpha = 0.4)+
  theme(axis.text.x=element_blank(),
        axis.ticks.x=element_blank(),
        strip.text.x = element_text(size = 8),
        axis.title.x = element_blank()) +
  guides(color=guide_legend(nrow=2, byrow=TRUE))+
  scale_colour_brewer(palette="Set2")

fig3.E <- ggplot(venarchi, aes(x=condition, y=logSL, colour=condition))+
  geom_boxplot()+labs(x='Condition',y='log Shell Len.')+
  geom_jitter(alpha = 0.4)+
  theme(axis.text.x=element_blank(),
        axis.ticks.x=element_blank(),
        strip.text.x = element_text(size = 8),
        axis.title.x = element_blank()) +
  guides(color=guide_legend(nrow=2, byrow=TRUE))+
  scale_color_manual(values = wes_palette(n=2, "GrandBudapest1"))

fig3.F <- ggplot(venarchi, aes(x=substrate, y=logSL, colour=substrate))+
  geom_boxplot()+labs(x='Substratum Use',y='log Shell Len.')+
  geom_jitter(alpha = 0.4)+
  theme(axis.text.x=element_blank(),
        axis.ticks.x=element_blank(),
        strip.text.x = element_text(size = 8),
        axis.title.x = element_blank())+
  guides(color=guide_legend(nrow=2, byrow=TRUE))

fig3.G <- ggplot(venarchi, aes(x=family, y=XS, colour=family))+
  geom_boxplot()+labs(x='Family',y='Cross Sec.')+
  geom_jitter(alpha = 0.4)+
  theme(axis.text.x=element_blank(),
        axis.ticks.x=element_blank(),
        strip.text.x = element_text(size = 8)) +
  guides(color=guide_legend(nrow=2, byrow=TRUE))+
  scale_colour_brewer(palette="Set2")

fig3.H <- ggplot(venarchi, aes(x=condition, y=XS, colour=condition))+
  geom_boxplot()+labs(x='Condition',y='Cross Sec.')+
  geom_jitter(alpha = 0.4)+
  theme(axis.text.x=element_blank(),
        axis.ticks.x=element_blank(),
        strip.text.x = element_text(size = 8)) +
  guides(color=guide_legend(nrow=2, byrow=TRUE))+
  scale_color_manual(values = wes_palette(n=2, "GrandBudapest1"))

fig3.I <- ggplot(venarchi, aes(x=substrate, y=XS, colour=substrate))+
  geom_boxplot()+labs(x='Substratum Use',y='Cross Sec.')+
  geom_jitter(alpha = 0.4)+
  theme(axis.text.x=element_blank(),
        axis.ticks.x=element_blank(),
        strip.text.x = element_text(size = 8))+
  guides(color=guide_legend(nrow=2, byrow=TRUE))

legend_fam <- get_legend(
  # create some space to the left of the legend
  fig3.A + theme(legend.box.margin = margin(0, 0, 0, 12))
)
legend_cond <- get_legend(
  # create some space to the left of the legend
  fig3.B + theme(legend.box.margin = margin(0, 0, 0, 12))
)
legend_sub <- get_legend(
  # create some space to the left of the legend
  fig3.C + theme(legend.box.margin = margin(0, 0, 0, 12))
)

plot_grid(fig3.A+ theme(legend.position="none"), 
          fig3.B+ theme(legend.position="none"), 
          fig3.C+ theme(legend.position="none"), 
          fig3.D+ theme(legend.position="none"), 
          fig3.E+ theme(legend.position="none"), 
          fig3.F+ theme(legend.position="none"), 
          fig3.G+ theme(legend.position="none"), 
          fig3.H+ theme(legend.position="none"), 
          fig3.I+ theme(legend.position="none"), 
          legend_fam, legend_cond, legend_sub, 
          nrow=4, labels=c("A", "B", "C", "D", "E", "F", "G", "H", "I"), 
          axis= "l", align="vh")

# Covariance ####

## Figure 4 ####
pairs.panels(venarchi[,10:12])

## Figure 5 ####

# Scatterplots illustrating the relationship of shell length with proportional 
# shell volume (A-C) and cross section (D-F), partitioned according to family, 
# clade, or substrate use. 

fig5.A <- ggplot(venarchi, aes(x=logSL, y=pSV, colour=family))+labs(x='log Shell Length',y='Prop. Shell Vol.')+
  geom_point(alpha=0.6)+
  geom_smooth(aes(fill=family), alpha=0.4)+
  theme(axis.text.x=element_text(size = 8),
        strip.text.x = element_text(size = 8),
        axis.title.y = element_text(size=16)) +
  guides(color=guide_legend(nrow=2, byrow=TRUE))+
  scale_colour_brewer(palette="Set2")+
  scale_fill_brewer(palette="Set2")+labs(color = "Family",fill="Family")

fig5.B <- ggplot(venarchi, aes(x=logSL, y=pSV, colour=condition))+labs(x='log Shell Length',y='Prop. Shell Vol.')+
  geom_point(alpha=0.6)+
  geom_smooth(aes(fill=condition), alpha=0.4)+
  theme(axis.text.x=element_text(size = 8),
        strip.text.x = element_text(size = 8), 
        axis.title.y = element_text(size=16)) +
  guides(color=guide_legend(nrow=2, byrow=TRUE))+
  scale_color_manual(values = wes_palette(n=2, "GrandBudapest1"))+
  scale_fill_manual(values = wes_palette(n=2, "GrandBudapest1"))+labs(color = "Condition",fill="Condition")

fig5.C <- ggplot(venarchi, aes(x=logSL, y=pSV, colour=substrate))+labs(x='log Shell Length',y='Prop. Shell Vol.')+
  geom_point(alpha=0.6)+
  geom_smooth(aes(fill=substrate), alpha=0.4)+
  theme(axis.text.x=element_text(size = 8),
        strip.text.x = element_text(size = 8),
        axis.title.y = element_text(size=16)) +
  guides(color=guide_legend(ncol=2, byrow=TRUE))+labs(color = "Substratum Use",fill="Substratum Use")

fig5.G <- ggplot(venarchi, aes(x=logSL, y=XS, colour=family))+labs(x='log Shell Length',y='Cross Sec.')+
  geom_point(alpha=0.6)+
  geom_smooth(aes(fill=family), alpha=0.4)+
  theme(axis.text.x=element_text(size = 8),
        strip.text.x = element_text(size = 8)) +
  guides(color=guide_legend(nrow=2, byrow=TRUE))+
  scale_colour_brewer(palette="Set2")+
  scale_fill_brewer(palette="Set2")

fig5.H <- ggplot(venarchi, aes(x=logSL, y=XS, colour=condition))+labs(x='log Shell Length',y='Cross Sec.')+
  geom_point(alpha=0.6)+
  geom_smooth(aes(fill=condition),alpha=0.4)+
  theme(axis.text.x=element_text(size = 8),
        strip.text.x = element_text(size = 8)) +
  guides(color=guide_legend(nrow=2, byrow=TRUE))+
  scale_color_manual(values = wes_palette(n=2, "GrandBudapest1"))+
  scale_fill_manual(values = wes_palette(n=2, "GrandBudapest1"))

fig5.I <- ggplot(venarchi, aes(x=logSL, y=XS, colour=substrate))+labs(x='log Shell Length',y='Cross Sec.')+
  geom_point(alpha=0.6)+
  geom_smooth(aes(fill=substrate), alpha=0.4)+
  theme(axis.text.x=element_text(size = 8),
        strip.text.x = element_text(size = 8)) +
  guides(color=guide_legend(nrow=2, byrow=TRUE))

fig5.D <- ggplot(venarchi, aes(x=XS, y=pSV, colour=family))+labs(x='Cross Section',y='Prop. Shell Vol.')+
  geom_point(alpha=0.6)+
  geom_smooth(aes(fill=family), alpha=0.4)+
  theme(axis.text.x=element_text(size = 8),
        strip.text.x = element_text(size = 8),
        axis.title.y = element_text(size=16)) +
  guides(color=guide_legend(nrow=2, byrow=TRUE))+
  scale_colour_brewer(palette="Set2")+
  scale_fill_brewer(palette="Set2")

fig5.E <- ggplot(venarchi, aes(x=XS, y=pSV, colour=condition))+labs(x='Cross Section',y='Prop. Shell Vol.')+
  geom_point(alpha=0.6)+
  geom_smooth(aes(fill=condition), alpha=0.4)+
  theme(axis.text.x=element_text(size = 8),
        strip.text.x = element_text(size = 8),
        axis.title.y = element_text(size=16)) +
  guides(color=guide_legend(nrow=2, byrow=TRUE))+
  scale_color_manual(values = wes_palette(n=2, "GrandBudapest1"))+
  scale_fill_manual(values = wes_palette(n=2, "GrandBudapest1"))

fig5.F <- ggplot(venarchi, aes(x=XS, y=pSV, colour=substrate))+labs(x='Cross Section',y='Prop. Shell Vol.')+
  geom_point(alpha=0.6)+
  geom_smooth(aes(fill=substrate), alpha=0.4)+
  theme(axis.text.x=element_text(size = 8),
        strip.text.x = element_text(size = 8),
        axis.title.y = element_text(size=16)) +
  guides(color=guide_legend(nrow=2, byrow=TRUE))

plot_grid(fig5.A+ theme(legend.position="none"), 
          fig5.B+ theme(legend.position="none"), 
          fig5.C+ theme(legend.position="none"), 
          fig5.D+ theme(legend.position="none"), 
          fig5.E+ theme(legend.position="none"), 
          fig5.F+ theme(legend.position="none"), 
          fig5.G+ theme(legend.position="none"), 
          fig5.H+ theme(legend.position="none"), 
          fig5.I+ theme(legend.position="none"), 
          get_legend(fig5.A + theme(legend.box.margin = margin(0, 0, 0, 12))),
          get_legend(fig5.B + theme(legend.box.margin = margin(0, 0, 0, 12))),
          get_legend(fig5.C + theme(legend.box.margin = margin(0, 0, 0, 12))),
          nrow=4, labels=c("A", "B", "C", "D", "E", "F", "G", "H", "I"), 
          axis= "l", align="vh")

# Phylogenetic signal ####

xsect <- as.vector(venarchi$XS)
names(xsect) <- venarchi$binomial
PSV <- as.vector(venarchi$pSV)
names(PSV) <- venarchi$binomial
logSL <- as.vector(venarchi$logSL)
names(logSL) <- venarchi$binomial

propSVlambda <- phylosig(tree, PSV, method="lambda", test=T)
propSVK <- phylosig(tree, PSV, method="K")

xsectlambda <- phylosig(tree, xsect, method="lambda", test=T)
xsectK <- phylosig(tree, xsect, method="K")

SLlambda <- phylosig(tree, logSL, method="lambda", test=T)
SLK <- phylosig(tree, logSL, method="K")

physignals <- as.data.frame(xsectlambda[c(1:4)])%>%
  rbind(SLlambda[c(1:4)])%>%
  rbind(propSVlambda[c(1:4)])
rownames(physignals)<-c("XS", "SL", "pSV")

K <- c(xsectK, SLK, propSVK)

physignals <- physignals %>%
  cbind(K)%>%
  select(K, lambda, logL, logL0, P)

K <- NULL

## Supplementary Table 2 ####
physignals

# LMs and ANOVAs ####

venVCV <- vcv(tree) # variance covariance matrix

# RRPP dataframe for performing the phylogenetic ANOVA
venRRPP <- rrpp.data.frame(
  family = venarchi$family, 
  binomial = venarchi$binomial, 
  meshid = venarchi$meshid, 
  substrate = venarchi$substrate, 
  sculpture = venarchi$sculpture,
  pSV = venarchi$pSV, 
  logSL = venarchi$logSL, 
  XS = venarchi$XS,
  venCov = venVCV)

## Simple models ####
## Supplementary Table 3

# pSV ~ SL
fit.PSV.Length <- lm.rrpp(pSV~logSL, data=venRRPP, print.progress=F)
fit.PSV.Length.phy <- lm.rrpp(pSV~logSL, 
                              data=venRRPP, 
                              Cov=venRRPP$venVCV,
                              print.progress=F)

# pSV ~ XS
fit.PSV.Xsect <- lm.rrpp(pSV~XS, data=venRRPP, print.progress=F)
fit.PSV.Xsect.phy <- lm.rrpp(pSV~XS,
                             data=venRRPP,
                             Cov=venRRPP$venVCV,
                             print.progress=F)

# pSV ~ substrate
fit.PSV.sub <- lm.rrpp(pSV~substrate, data=venRRPP, print.progress=F)
fit.PSV.sub.phy <- lm.rrpp(pSV~substrate, 
                           data=venRRPP, 
                           Cov=venRRPP$venVCV,
                           print.progress=F)

# pSV ~ family
fit.PSV.fam <- lm.rrpp(pSV~family, data=venRRPP, print.progress=F)
fit.PSV.fam.phy <- lm.rrpp(pSV~family, 
                           data=venRRPP, 
                           Cov=venRRPP$venVCV,
                           print.progress=F)

a1 <- anova(fit.PSV.Length)
a2 <- anova(fit.PSV.Length.phy)
a3 <- anova(fit.PSV.Xsect)
a4 <- anova(fit.PSV.Xsect.phy)
a5 <- anova(fit.PSV.sub)
a6 <- anova(fit.PSV.sub.phy)
a7 <- anova(fit.PSV.fam)
a8 <- anova(fit.PSV.fam.phy)

a1
a2
a3
a4
a5
a6
a7
a8

## Complex models ####
# reported in paper

full.pSV <- lm.rrpp(pSV~substrate+logSL+XS+family, 
                          data=venRRPP,
                          SS.type = "III",
                          Cov=venRRPP$venVCV,
                          print.progress=F)

full.XS <- lm.rrpp(XS~substrate+logSL+pSV+family,
                   data=venRRPP,
                   SS.type = "III",
                   Cov=venRRPP$venVCV,
                   print.progress=F)

full.SL <- lm.rrpp(logSL~substrate+XS+pSV+family,
                   data=venRRPP,
                   SS.type = "III",
                   Cov=venRRPP$venVCV,
                   print.progress=F)

a9 <- anova(full.pSV)
a10 <- anova(full.XS)
a11 <- anova(full.SL)

## Table 2 ####
a9

## Table 3 ####
a11

## Table 4 ####
a10

# Rarefaction curves ####

## pSV ####

DATApsv <- venarchi %>%
  select(family, pSV)%>%
  rename(group=family)%>%
  tibble()

# sequence of sample sizes to calculate disparity
n_tax_grp <- table(DATApsv$group)
smpseq <- unique(c(seq(5,max(n_tax_grp),5),n_tax_grp))

# sampling over 1000 draws from each group

sp <- split(DATApsv,DATApsv$group)
# loop over random sampling
library(future.apply)
plan(multicore,workers=50)

NSAMP <- 1000
# O_RND <- lapply(1:1000,function(ii){
O_RND <- future_lapply(1:NSAMP,
                       future.stdout=NA,
                       future.seed=TRUE,
                       function(ii) {
                         # ii=1
                         cat(ii, '\n')
                         # loop over groups
                         O_G <- lapply(1:length(sp),function(jj){
                           # jj=1
                           oo <- sp[[jj]]
                           grp <- oo$group[1]
                           grpsize <- nrow(oo)
                           
                           # loop over sampling sequence and find disparities,
                           O_D <- lapply(1:length(smpseq),function(jj){
                             # jj=1
                             sq <- smpseq[jj]
                             if(sq <= nrow(oo)) {
                               subgrpid <- sample(1:grpsize,sq,replace=FALSE)
                               subgrp <- oo[subgrpid,] %>%
                                 select(-group)
                               
                               # GDF <- geomorph.data.frame(PC=as.matrix(subgrp))
                               # morphol.disparity(PC~1,data=GDF)
                               
                               gMU <- apply(subgrp, 2, mean)
                               dmu_subgrp <- sweep(subgrp,2,gMU,'-')
                               sq_dmu_subgrp <- dmu_subgrp^2
                               sum_dmu_subgrp <- sum(colSums(sq_dmu_subgrp))
                               D <- sum_dmu_subgrp / (nrow(subgrp))
                               
                               R <- sum(diff(apply(subgrp,2,range)))
                               
                               data.frame(group=grp,D=D,R,subsq=sq,sim=ii)
                             } else{
                               data.frame(group=grp,D=NA,R=NA,subsq=sq,sim=ii)
                             }    
                           }) %>% bind_rows()
                         }) %>% bind_rows()
                       }) %>% bind_rows()

SMY_D <- O_RND %>%
  filter(!is.na(D)) %>%
  group_by(group,subsq) %>%
  summarize(D_med=median(D),
            D_lower=quantile(D,0.025),
            D_upper=quantile(D,0.975),
            R_med=median(R),
            R_lower=quantile(R,0.025),
            R_upper=quantile(R,0.975)) %>%
  ungroup()

# add observed range.
sp <- split(DATApsv,DATApsv$group)
OBS_DR <- lapply(1:length(sp),function(ii){
  # ii=1
  oo <- sp[[ii]]
  subgrp <- select(oo,-group)
  
  gMU <- apply(subgrp, 2, mean)
  dmu_subgrp <- sweep(subgrp,2,gMU,'-')
  sq_dmu_subgrp <- dmu_subgrp^2
  sum_dmu_subgrp <- sum(colSums(sq_dmu_subgrp))
  D <- sum_dmu_subgrp / (nrow(subgrp))
  
  R <- sum(diff(apply(subgrp,2,range)))
  tibble(group=oo$group[1],D,R,ntaxa=nrow(subgrp))
}) %>% bind_rows()

fig6.A <- ggplot(SMY_D,aes(subsq,D_med)) +
  geom_ribbon(aes(ymin=D_lower,ymax=D_upper,fill=group,
                  col=group),alpha=0.1) +
  geom_path(aes(subsq,D_med,col=group)) +
  geom_point(data=OBS_DR,aes(ntaxa,D,col=group))+
  xlab("Subsample size")+
  ylab("Variance (pSV)")+
  guides(color=guide_legend(nrow=1, byrow=TRUE))+
  scale_colour_brewer(palette="Set2")

fig6.B <- ggplot(SMY_D,aes(subsq,R_med)) +
  geom_ribbon(aes(ymin=R_lower,ymax=R_upper,fill=group,
                  col=group),alpha=0.1) +
  geom_path(aes(subsq,R_med,col=group)) +
  geom_point(data=OBS_DR,aes(ntaxa,R,col=group))+
  xlab("Subsample size")+
  ylab("Range (pSV)")+
  scale_colour_brewer(palette="Set2")

## log SL ####

DATAsl <- venarchi %>%
  select(family, logSL)%>%
  rename(group=family)%>%
  tibble()

# sequence of sample sizes to calculate disparity
n_tax_grp <- table(DATAsl$group)
smpseq <- unique(c(seq(5,max(n_tax_grp),5),n_tax_grp))

# sampling over 1000 draws from each group

sp <- split(DATAsl,DATAsl$group)
# loop over random sampling
plan(multicore,workers=50)

NSAMP <- 1000
# O_RND <- lapply(1:1000,function(ii){
O_RND <- future_lapply(1:NSAMP,
                       future.stdout=NA,
                       future.seed=TRUE,
                       function(ii) {
                         # ii=1
                         cat(ii, '\n')
                         # loop over groups
                         O_G <- lapply(1:length(sp),function(jj){
                           # jj=1
                           oo <- sp[[jj]]
                           grp <- oo$group[1]
                           grpsize <- nrow(oo)
                           
                           # loop over sampling sequence and find disparities,
                           O_D <- lapply(1:length(smpseq),function(jj){
                             # jj=1
                             sq <- smpseq[jj]
                             if(sq <= nrow(oo)) {
                               subgrpid <- sample(1:grpsize,sq,replace=FALSE)
                               subgrp <- oo[subgrpid,] %>%
                                 select(-group)
                               
                               # GDF <- geomorph.data.frame(PC=as.matrix(subgrp))
                               # morphol.disparity(PC~1,data=GDF)
                               
                               gMU <- apply(subgrp, 2, mean)
                               dmu_subgrp <- sweep(subgrp,2,gMU,'-')
                               sq_dmu_subgrp <- dmu_subgrp^2
                               sum_dmu_subgrp <- sum(colSums(sq_dmu_subgrp))
                               D <- sum_dmu_subgrp / (nrow(subgrp))
                               
                               R <- sum(diff(apply(subgrp,2,range)))
                               
                               data.frame(group=grp,D=D,R,subsq=sq,sim=ii)
                             } else{
                               data.frame(group=grp,D=NA,R=NA,subsq=sq,sim=ii)
                             }    
                           }) %>% bind_rows()
                         }) %>% bind_rows()
                       }) %>% bind_rows()

SMY_D <- O_RND %>%
  filter(!is.na(D)) %>%
  group_by(group,subsq) %>%
  summarize(D_med=median(D),
            D_lower=quantile(D,0.025),
            D_upper=quantile(D,0.975),
            R_med=median(R),
            R_lower=quantile(R,0.025),
            R_upper=quantile(R,0.975)) %>%
  ungroup()

# add observed range.
sp <- split(DATAsl,DATAsl$group)
OBS_DR <- lapply(1:length(sp),function(ii){
  # ii=1
  oo <- sp[[ii]]
  subgrp <- select(oo,-group)
  
  gMU <- apply(subgrp, 2, mean)
  dmu_subgrp <- sweep(subgrp,2,gMU,'-')
  sq_dmu_subgrp <- dmu_subgrp^2
  sum_dmu_subgrp <- sum(colSums(sq_dmu_subgrp))
  D <- sum_dmu_subgrp / (nrow(subgrp))
  
  R <- sum(diff(apply(subgrp,2,range)))
  tibble(group=oo$group[1],D,R,ntaxa=nrow(subgrp))
}) %>% bind_rows()

fig6.C <- ggplot(SMY_D,aes(subsq,D_med)) +
  geom_ribbon(aes(ymin=D_lower,ymax=D_upper,fill=group,
                  col=group),alpha=0.1) +
  geom_path(aes(subsq,D_med,col=group)) +
  geom_point(data=OBS_DR,aes(ntaxa,D,col=group))+
  xlab("Subsample size")+
  ylab("Variance (log SL)(CT)")+
  scale_colour_brewer(palette="Set2")

fig6.D <- ggplot(SMY_D,aes(subsq,R_med)) +
  geom_ribbon(aes(ymin=R_lower,ymax=R_upper,fill=group,
                  col=group),alpha=0.1) +
  geom_path(aes(subsq,R_med,col=group)) +
  geom_point(data=OBS_DR,aes(ntaxa,R,col=group))+
  xlab("Subsample size")+
  ylab("Range (log SL)(CT)")+
  scale_colour_brewer(palette="Set2")

## Rarefaction of logSL from the literature (Huang et al 2023 compilation)

DATA_FULLsl <- read.csv("Supplementary File 5.csv", header=T)

# sequence of sample sizes to calculate disparity
n_tax_grp <- table(DATA_FULLsl$group)
smpseq <- unique(c(seq(5,max(n_tax_grp),5),n_tax_grp))

# sampling over 1000 draws from each group

sp <- split(DATA_FULLsl,DATA_FULLsl$group)
# loop over random sampling
plan(multicore,workers=50)

NSAMP <- 1000
# O_RND <- lapply(1:1000,function(ii){
O_RND <- future_lapply(1:NSAMP,
                       future.stdout=NA,
                       future.seed=TRUE,
                       function(ii) {
                         # ii=1
                         cat(ii, '\n')
                         # loop over groups
                         O_G <- lapply(1:length(sp),function(jj){
                           # jj=1
                           oo <- sp[[jj]]
                           grp <- oo$group[1]
                           grpsize <- nrow(oo)
                           
                           # loop over sampling sequence and find disparities,
                           O_D <- lapply(1:length(smpseq),function(jj){
                             # jj=1
                             sq <- smpseq[jj]
                             if(sq <= nrow(oo)) {
                               subgrpid <- sample(1:grpsize,sq,replace=FALSE)
                               subgrp <- oo[subgrpid,] %>%
                                 select(-group)
                               
                               # GDF <- geomorph.data.frame(PC=as.matrix(subgrp))
                               # morphol.disparity(PC~1,data=GDF)
                               
                               gMU <- apply(subgrp, 2, mean)
                               dmu_subgrp <- sweep(subgrp,2,gMU,'-')
                               sq_dmu_subgrp <- dmu_subgrp^2
                               sum_dmu_subgrp <- sum(colSums(sq_dmu_subgrp))
                               D <- sum_dmu_subgrp / (nrow(subgrp))
                               
                               R <- sum(diff(apply(subgrp,2,range)))
                               
                               data.frame(group=grp,D=D,R,subsq=sq,sim=ii)
                             } else{
                               data.frame(group=grp,D=NA,R=NA,subsq=sq,sim=ii)
                             }    
                           }) %>% bind_rows()
                         }) %>% bind_rows()
                       }) %>% bind_rows()

SMY_D <- O_RND %>%
  filter(!is.na(D)) %>%
  group_by(group,subsq) %>%
  summarize(D_med=median(D),
            D_lower=quantile(D,0.025),
            D_upper=quantile(D,0.975),
            R_med=median(R),
            R_lower=quantile(R,0.025),
            R_upper=quantile(R,0.975)) %>%
  ungroup()

# add observed range.
sp <- split(DATA_FULLsl,DATA_FULLsl$group)
OBS_DR <- lapply(1:length(sp),function(ii){
  # ii=1
  oo <- sp[[ii]]
  subgrp <- select(oo,-group)
  
  gMU <- apply(subgrp, 2, mean)
  dmu_subgrp <- sweep(subgrp,2,gMU,'-')
  sq_dmu_subgrp <- dmu_subgrp^2
  sum_dmu_subgrp <- sum(colSums(sq_dmu_subgrp))
  D <- sum_dmu_subgrp / (nrow(subgrp))
  
  R <- sum(diff(apply(subgrp,2,range)))
  tibble(group=oo$group[1],D,R,ntaxa=nrow(subgrp))
}) %>% bind_rows()

fig6.E <- ggplot(SMY_D,aes(subsq,D_med)) +
  geom_ribbon(aes(ymin=D_lower,ymax=D_upper,fill=group,
                  col=group),alpha=0.1) +
  geom_path(aes(subsq,D_med,col=group)) +
  geom_point(data=OBS_DR,aes(ntaxa,D,col=group))+
  xlab("Subsample size")+
  ylab("Variance (log SL)(lit.)")+
  scale_colour_brewer(palette="Set2")

fig6.F <- ggplot(SMY_D,aes(subsq,R_med)) +
  geom_ribbon(aes(ymin=R_lower,ymax=R_upper,fill=group,
                  col=group),alpha=0.1) +
  geom_path(aes(subsq,R_med,col=group)) +
  geom_point(data=OBS_DR,aes(ntaxa,R,col=group))+
  xlab("Subsample size")+
  ylab("Range (log SL)(lit.)")+
  scale_colour_brewer(palette="Set2")

## XS ####

DATAxs <- venarchi %>%
  select(family, XS)%>%
  rename(group=family)%>%
  tibble()

# sequence of sample sizes to calculate disparity
n_tax_grp <- table(DATAxs$group)
smpseq <- unique(c(seq(5,max(n_tax_grp),5),n_tax_grp))

# sampling over 1000 draws from each group

sp <- split(DATAxs,DATAxs$group)
# loop over random sampling
plan(multicore,workers=50)

NSAMP <- 1000
# O_RND <- lapply(1:1000,function(ii){
O_RND <- future_lapply(1:NSAMP,
                       future.stdout=NA,
                       future.seed=TRUE,
                       function(ii) {
                         # ii=1
                         cat(ii, '\n')
                         # loop over groups
                         O_G <- lapply(1:length(sp),function(jj){
                           # jj=1
                           oo <- sp[[jj]]
                           grp <- oo$group[1]
                           grpsize <- nrow(oo)
                           
                           # loop over sampling sequence and find disparities,
                           O_D <- lapply(1:length(smpseq),function(jj){
                             # jj=1
                             sq <- smpseq[jj]
                             if(sq <= nrow(oo)) {
                               subgrpid <- sample(1:grpsize,sq,replace=FALSE)
                               subgrp <- oo[subgrpid,] %>%
                                 select(-group)
                               
                               # GDF <- geomorph.data.frame(PC=as.matrix(subgrp))
                               # morphol.disparity(PC~1,data=GDF)
                               
                               gMU <- apply(subgrp, 2, mean)
                               dmu_subgrp <- sweep(subgrp,2,gMU,'-')
                               sq_dmu_subgrp <- dmu_subgrp^2
                               sum_dmu_subgrp <- sum(colSums(sq_dmu_subgrp))
                               D <- sum_dmu_subgrp / (nrow(subgrp))
                               
                               R <- sum(diff(apply(subgrp,2,range)))
                               
                               data.frame(group=grp,D=D,R,subsq=sq,sim=ii)
                             } else{
                               data.frame(group=grp,D=NA,R=NA,subsq=sq,sim=ii)
                             }    
                           }) %>% bind_rows()
                         }) %>% bind_rows()
                       }) %>% bind_rows()

SMY_D <- O_RND %>%
  filter(!is.na(D)) %>%
  group_by(group,subsq) %>%
  summarize(D_med=median(D),
            D_lower=quantile(D,0.025),
            D_upper=quantile(D,0.975),
            R_med=median(R),
            R_lower=quantile(R,0.025),
            R_upper=quantile(R,0.975)) %>%
  ungroup()

# add observed range.
sp <- split(DATAxs, DATAxs$group)
OBS_DR <- lapply(1:length(sp),function(ii){
  # ii=1
  oo <- sp[[ii]]
  subgrp <- select(oo,-group)
  
  gMU <- apply(subgrp, 2, mean)
  dmu_subgrp <- sweep(subgrp,2,gMU,'-')
  sq_dmu_subgrp <- dmu_subgrp^2
  sum_dmu_subgrp <- sum(colSums(sq_dmu_subgrp))
  D <- sum_dmu_subgrp / (nrow(subgrp))
  
  R <- sum(diff(apply(subgrp,2,range)))
  tibble(group=oo$group[1],D,R,ntaxa=nrow(subgrp))
}) %>% bind_rows()

fig6.G <- ggplot(SMY_D,aes(subsq,D_med)) +
  geom_ribbon(aes(ymin=D_lower,ymax=D_upper,fill=group,
                  col=group),alpha=0.1) +
  geom_path(aes(subsq,D_med,col=group)) +
  geom_point(data=OBS_DR,aes(ntaxa,D,col=group))+
  xlab("Subsample size")+
  ylab("Variance (XS)")+
  scale_colour_brewer(palette="Set2")

fig6.H <- ggplot(SMY_D,aes(subsq,R_med)) +
  geom_ribbon(aes(ymin=R_lower,ymax=R_upper,fill=group,
                  col=group),alpha=0.1) +
  geom_path(aes(subsq,R_med,col=group)) +
  geom_point(data=OBS_DR,aes(ntaxa,R,col=group))+
  xlab("Subsample size")+
  ylab("Range (XS)")+
  scale_colour_brewer(palette="Set2")

## Figure 6 ####

legend_rare <- get_legend(
  # create some space to the left of the legend
  fig6.A + theme(legend.box.margin = margin(0, 0, 0, 12))+ labs(color='Family',fill='Family') 
)

plot_grid(fig6.A+ theme(legend.position="none"), 
          fig6.B+ theme(legend.position="none"), 
          fig6.C+ theme(legend.position="none"), 
          fig6.D+ theme(legend.position="none"), 
          fig6.E+ theme(legend.position="none"), 
          fig6.F+ theme(legend.position="none"), 
          fig6.G+ theme(legend.position="none"), 
          fig6.H+ theme(legend.position="none"),
          legend_rare,
          nrow=5, labels=c("A", "B", "C", "D", "E", "F", "G", "H"), 
          axis= "l", align="vh")
