# Supplementary material for: Key Adaptive Trait Promotes Contrasting Modes of Diversification in a Bivalve Clade
Source: Evol Biol. 2024 Nov 28;52(1):26–39. doi: 10.1007/s11692-024-09643-6 (PMC11830643; doi:10.1007/s11692-024-09643-6)
Supplement: Supplementary file 2 — Supplementary file2 (NEX 20 KB) [file 11692_2024_9643_MOESM2_ESM.nex]

#NEXUS
[written Tue May 28 15:32:08 BST 2024 by Mesquite  version 3.81 (build 955) at NHM-C3RDYY2-L/157.140.10.240]

BEGIN TAXA;
	TITLE Taxa;
	DIMENSIONS NTAX=250;
	TAXLABELS
		Callista_chione Striacallista_phasianella Lepidocardia_floridella Macrocallista_nimbosa Eucallista_purpurata Costacallista_eucymata Claudiconcha_scotti Petricolirus_denticulata Rupellaria_lithophaga Petricola_lapicida Choristodon_robustus Mysia_undata Petricolaria_pholadiformis Cooperella_atlantica Lajonkairia_lajonkairii Compsomyax_subdiaphana Pachydesma_stultorum Gomphina_undulosa Liocyma_fluctuosa Planitivela_planulata Eutivela_dentaria Tivela_tripla Clementia_papyracea Kyrina_ponsonbyi Egesta_solida Callocardia_guttata Agriopoma_catharia Aphrodora_kurodai Pitar_simpsoni Pitarenus_cordatus Nanopitar_pilula Costellipitar_madecassinus Transenpitar_americana Transennella_conradina Proteopitar_patagonicus Lamelliconcha_circinata Ezocallista_brevisiphonata Saxidomus_purpurata Megapitaria_maculata Cyclina_sinensis Sunetta_meroe Sunemeroe_menstrualis Sunettina_solanderii Nutricola_ovalis Meretrix_lamarckii Notocallista_kingii Amiantis_callosa Hysteroconcha_dione Redicirce_sulcata Circe_scripta Privigna_pilsbryi Gafrarium_dispar Gouldia_cerina Dorisca_jucunda Gouldiopa_australis Microcirce_dilecta Parmulophora_rivularis Lioconcha_fastigiata Hyphantosoma_pollicaris Circenita_callipyga Samarangia_quadrangularis Granicorium_indutum Irus_crenatus Notirus_reflexus Irusella_lamellifera Notopaphia_elegans Paphonotia_elliptica Cryptonema_producta Eumarcia_fumigata Katelysia_peronii Eurhomalea_rufa Venerupis_dura Polititapes_aureus Ruditapes_decussatus Paphia_rotundata Protapes_gallus Paratapes_undulatus Tapes_conspersus Marcia_japonica Callanaitis_disjecta Bassina_pachyphylla Circomphalus_foliaceolamellosa Placamen_placidum Kereia_greyi Fallartemis_lambata Dosinia_herbariorum Bonartemis_victoriae Dosinella_angulosa Asa_lupinus Dosinorbis_bilunulatus Austrodosinia_anus Pectunculus_exoleta Phacosoma_japonica Cyclinella_tenuis Pelecyora_nana Dosina_mactracea Iliochione_subrugosa Mercenaria_mercenaria Humilaria_kennerleyi Chionopsis_amathusia Puberella_intapurpurea Lirophora_varicosa Panchione_kellettii Chione_elevata Chionista_fluctifraga Antinioche_beili Leukoma_euglypta Leukoma_asperrima Protocallithaca_adamsi Callithaca_tenerrima Antigona_resticulata Proxichione_chemnitzii Tawera_gallinula Retrotapes_exalbidus Anomalodiscus_squamosus Timoclea_marica Chioneryx_cardioides Timoclea_ovata Ameghinomya_antiqua Periglypta_albocancellata Globivenus_toreuma Ventricoloidea_cassinaeformis Clausinella_punctigera Venus_verrucosa Chamelea_gallina Austrovenus_stutchburyi Crenocrassatella_sowerbyi Crassatella_capensis Crassatella_gilchristi Crassatella_pallida Riosatella_brasiliensis Riosatella_riograndensis Eucrassatella_corbuloides Eucrassatella_decipiens Eucrassatella_donacina Eucrassatella_kingicola Eucrassatella_pulchra Eucrassatella_cumingii Hybolophus_gibbosa Kalolophus_antillarum Kalolophus_speciosus Kalolophus_digueti Indocrassatella_indica Indocrassatella_oblongata Bathytormus_radiatus Bathytormus_rostrata Bathytormus_ziczac Crassatina_paeteli Crassatina_truncata Crassatina_picta Scissulatina_contraria Scissulatina_ornata Talabrica_aurora Talabrica_carnea Talabrica_bellula Salaputium_iredalei Crassinella_dupliniana Crassinella_ecuadoriana Crassinella_lunulata Crassinella_maldonadoensis Crassinella_martinicensis Crassinella_pacifica Crassinella_varians Crassinella_adamsi Nipponocrassatella_japonica Eucrassatella_nana Astarte_undata Astarte_borealis Digitaria_digitaria Astarte_castanea Goodallia_triangularis Astarte_esquimalti Astarte_subaequilatera Astarte_concha Astarte_smithii Astarte_fusca Astarte_montagui Astarte_sulcata Carditamera_affinis Carditamera_radiata Carditamera_gracilis Cardiocardita_ajar Venericardia_africana Venericardia_reinga Cardites_antiquatus Cardites_canaliculata Cardites_crassicostata Cardites_laticostata Cardites_ovalis Cardites_rufus Cardites_umbonatus Cardites_bicolor Purpurocardia_amabilis Purpurocardia_purpurata Strophocardia_megastropha Carditopsis_rugosa Carditopsis_smithii Carditella_tegulata Carditellopsis_concinna Carditellopsis_valida Bathycardita_raouli Megacardita_ferruginosa Megacardita_incrassata Coanicardita_bailyi Coanicardita_ventricosa Cardites_floridanus Glans_carpenteri Glans_trapezia Glans_dominguensis Centrocardita_aculeata Centrocardita_hirasei Cardita_distorta Cardita_variegata Beguina_semiorbiculata Coripia_corbis Coripia_jozinae Coripia_elata Vimentum_dilectum Pleuromeris_benthicola Pleuromeris_armilla Pleuromeris_latiuscula Kolmeris_marshalli Kolmeris_paucicostata Pleuromeris_pygmaea Pleuromeris_tridentata Pleuromeris_zelandica Pleuromeris_bimaculata Pteromeris_perplana Miodontiscus_prolongatus Crassicardia_crebricostata Cyclocardia_crassidens Crassicardia_incisa Hippocampocardia_barbarensis Cyclocardia_borealis Cyclocardia_compressa Cyclocardia_novangliae Cyclocardia_ovata Cyclocardia_spurca Cyclocardia_umnaka Cyclocardia_velutina Cyclocardia_astartoides Cardita_brookesi Thecalia_concamerata Milneria_kelseyi Jesonia_crassicosta Jesonia_rufescens Cardita_muricata Cardita_aviculina Cardita_excisa Cardita_calyculata 
	;

END;


BEGIN TREES;
	Title 'Trees from "venarchi_correct_taxa.nex"';
	ID 018fbf97804f1;
	LINK Taxa = Taxa;
	TRANSLATE
[0] 		1 Callista_chione,
[1] 		2 Striacallista_phasianella,
[2] 		3 Lepidocardia_floridella,
[3] 		4 Macrocallista_nimbosa,
[4] 		5 Eucallista_purpurata,
[5] 		6 Costacallista_eucymata,
[6] 		7 Claudiconcha_scotti,
[7] 		8 Petricolirus_denticulata,
[8] 		9 Rupellaria_lithophaga,
[9] 		10 Petricola_lapicida,
[10] 		11 Choristodon_robustus,
[11] 		12 Mysia_undata,
[12] 		13 Petricolaria_pholadiformis,
[13] 		14 Cooperella_atlantica,
[14] 		15 Lajonkairia_lajonkairii,
[15] 		16 Compsomyax_subdiaphana,
[16] 		17 Pachydesma_stultorum,
[17] 		18 Gomphina_undulosa,
[18] 		19 Liocyma_fluctuosa,
[19] 		20 Planitivela_planulata,
[20] 		21 Eutivela_dentaria,
[21] 		22 Tivela_tripla,
[22] 		23 Clementia_papyracea,
[23] 		24 Kyrina_ponsonbyi,
[24] 		25 Egesta_solida,
[25] 		26 Callocardia_guttata,
[26] 		27 Agriopoma_catharia,
[27] 		28 Aphrodora_kurodai,
[28] 		29 Pitar_simpsoni,
[29] 		30 Pitarenus_cordatus,
[30] 		31 Nanopitar_pilula,
[31] 		32 Costellipitar_madecassinus,
[32] 		33 Transenpitar_americana,
[33] 		34 Transennella_conradina,
[34] 		35 Proteopitar_patagonicus,
[35] 		36 Lamelliconcha_circinata,
[36] 		37 Ezocallista_brevisiphonata,
[37] 		38 Saxidomus_purpurata,
[38] 		39 Megapitaria_maculata,
[39] 		40 Cyclina_sinensis,
[40] 		41 Sunetta_meroe,
[41] 		42 Sunemeroe_menstrualis,
[42] 		43 Sunettina_solanderii,
[43] 		44 Nutricola_ovalis,
[44] 		45 Meretrix_lamarckii,
[45] 		46 Notocallista_kingii,
[46] 		47 Amiantis_callosa,
[47] 		48 Hysteroconcha_dione,
[48] 		49 Redicirce_sulcata,
[49] 		50 Circe_scripta,
[50] 		51 Privigna_pilsbryi,
[51] 		52 Gafrarium_dispar,
[52] 		53 Gouldia_cerina,
[53] 		54 Dorisca_jucunda,
[54] 		55 Gouldiopa_australis,
[55] 		56 Microcirce_dilecta,
[56] 		57 Parmulophora_rivularis,
[57] 		58 Lioconcha_fastigiata,
[58] 		59 Hyphantosoma_pollicaris,
[59] 		60 Circenita_callipyga,
[60] 		61 Samarangia_quadrangularis,
[61] 		62 Granicorium_indutum,
[62] 		63 Irus_crenatus,
[63] 		64 Notirus_reflexus,
[64] 		65 Irusella_lamellifera,
[65] 		66 Notopaphia_elegans,
[66] 		67 Paphonotia_elliptica,
[67] 		68 Cryptonema_producta,
[68] 		69 Eumarcia_fumigata,
[69] 		70 Katelysia_peronii,
[70] 		71 Eurhomalea_rufa,
[71] 		72 Venerupis_dura,
[72] 		73 Polititapes_aureus,
[73] 		74 Ruditapes_decussatus,
[74] 		75 Paphia_rotundata,
[75] 		76 Protapes_gallus,
[76] 		77 Paratapes_undulatus,
[77] 		78 Tapes_conspersus,
[78] 		79 Marcia_japonica,
[79] 		80 Callanaitis_disjecta,
[80] 		81 Bassina_pachyphylla,
[81] 		82 Circomphalus_foliaceolamellosa,
[82] 		83 Placamen_placidum,
[83] 		84 Kereia_greyi,
[84] 		85 Fallartemis_lambata,
[85] 		86 Dosinia_herbariorum,
[86] 		87 Bonartemis_victoriae,
[87] 		88 Dosinella_angulosa,
[88] 		89 Asa_lupinus,
[89] 		90 Dosinorbis_bilunulatus,
[90] 		91 Austrodosinia_anus,
[91] 		92 Pectunculus_exoleta,
[92] 		93 Phacosoma_japonica,
[93] 		94 Cyclinella_tenuis,
[94] 		95 Pelecyora_nana,
[95] 		96 Dosina_mactracea,
[96] 		97 Iliochione_subrugosa,
[97] 		98 Mercenaria_mercenaria,
[98] 		99 Humilaria_kennerleyi,
[99] 		100 Chionopsis_amathusia,
[100] 		101 Puberella_intapurpurea,
[101] 		102 Lirophora_varicosa,
[102] 		103 Panchione_kellettii,
[103] 		104 Chione_elevata,
[104] 		105 Chionista_fluctifraga,
[105] 		106 Antinioche_beili,
[106] 		107 Leukoma_euglypta,
[107] 		108 Leukoma_asperrima,
[108] 		109 Protocallithaca_adamsi,
[109] 		110 Callithaca_tenerrima,
[110] 		111 Antigona_resticulata,
[111] 		112 Proxichione_chemnitzii,
[112] 		113 Tawera_gallinula,
[113] 		114 Retrotapes_exalbidus,
[114] 		115 Anomalodiscus_squamosus,
[115] 		116 Timoclea_marica,
[116] 		117 Chioneryx_cardioides,
[117] 		118 Timoclea_ovata,
[118] 		119 Ameghinomya_antiqua,
[119] 		120 Periglypta_albocancellata,
[120] 		121 Globivenus_toreuma,
[121] 		122 Ventricoloidea_cassinaeformis,
[122] 		123 Clausinella_punctigera,
[123] 		124 Venus_verrucosa,
[124] 		125 Chamelea_gallina,
[125] 		126 Austrovenus_stutchburyi,
[126] 		127 Crenocrassatella_sowerbyi,
[127] 		128 Crassatella_capensis,
[128] 		129 Crassatella_gilchristi,
[129] 		130 Crassatella_pallida,
[130] 		131 Riosatella_brasiliensis,
[131] 		132 Riosatella_riograndensis,
[132] 		133 Eucrassatella_corbuloides,
[133] 		134 Eucrassatella_decipiens,
[134] 		135 Eucrassatella_donacina,
[135] 		136 Eucrassatella_kingicola,
[136] 		137 Eucrassatella_pulchra,
[137] 		138 Eucrassatella_cumingii,
[138] 		139 Hybolophus_gibbosa,
[139] 		140 Kalolophus_antillarum,
[140] 		141 Kalolophus_speciosus,
[141] 		142 Kalolophus_digueti,
[142] 		143 Indocrassatella_indica,
[143] 		144 Indocrassatella_oblongata,
[144] 		145 Bathytormus_radiatus,
[145] 		146 Bathytormus_rostrata,
[146] 		147 Bathytormus_ziczac,
[147] 		148 Crassatina_paeteli,
[148] 		149 Crassatina_truncata,
[149] 		150 Crassatina_picta,
[150] 		151 Scissulatina_contraria,
[151] 		152 Scissulatina_ornata,
[152] 		153 Talabrica_aurora,
[153] 		154 Talabrica_carnea,
[154] 		155 Talabrica_bellula,
[155] 		156 Salaputium_iredalei,
[156] 		157 Crassinella_dupliniana,
[157] 		158 Crassinella_ecuadoriana,
[158] 		159 Crassinella_lunulata,
[159] 		160 Crassinella_maldonadoensis,
[160] 		161 Crassinella_martinicensis,
[161] 		162 Crassinella_pacifica,
[162] 		163 Crassinella_varians,
[163] 		164 Crassinella_adamsi,
[164] 		165 Nipponocrassatella_japonica,
[165] 		166 Eucrassatella_nana,
[166] 		167 Astarte_undata,
[167] 		168 Astarte_borealis,
[168] 		169 Digitaria_digitaria,
[169] 		170 Astarte_castanea,
[170] 		171 Goodallia_triangularis,
[171] 		172 Astarte_esquimalti,
[172] 		173 Astarte_subaequilatera,
[173] 		174 Astarte_concha,
[174] 		175 Astarte_smithii,
[175] 		176 Astarte_fusca,
[176] 		177 Astarte_montagui,
[177] 		178 Astarte_sulcata,
[178] 		179 Carditamera_affinis,
[179] 		180 Carditamera_radiata,
[180] 		181 Carditamera_gracilis,
[181] 		182 Cardiocardita_ajar,
[182] 		183 Venericardia_africana,
[183] 		184 Venericardia_reinga,
[184] 		185 Cardites_antiquatus,
[185] 		186 Cardites_canaliculata,
[186] 		187 Cardites_crassicostata,
[187] 		188 Cardites_laticostata,
[188] 		189 Cardites_ovalis,
[189] 		190 Cardites_rufus,
[190] 		191 Cardites_umbonatus,
[191] 		192 Cardites_bicolor,
[192] 		193 Purpurocardia_amabilis,
[193] 		194 Purpurocardia_purpurata,
[194] 		195 Strophocardia_megastropha,
[195] 		196 Carditopsis_rugosa,
[196] 		197 Carditopsis_smithii,
[197] 		198 Carditella_tegulata,
[198] 		199 Carditellopsis_concinna,
[199] 		200 Carditellopsis_valida,
[200] 		201 Bathycardita_raouli,
[201] 		202 Megacardita_ferruginosa,
[202] 		203 Megacardita_incrassata,
[203] 		204 Coanicardita_bailyi,
[204] 		205 Coanicardita_ventricosa,
[205] 		206 Cardites_floridanus,
[206] 		207 Glans_carpenteri,
[207] 		208 Glans_trapezia,
[208] 		209 Glans_dominguensis,
[209] 		210 Centrocardita_aculeata,
[210] 		211 Centrocardita_hirasei,
[211] 		212 Cardita_distorta,
[212] 		213 Cardita_variegata,
[213] 		214 Beguina_semiorbiculata,
[214] 		215 Coripia_corbis,
[215] 		216 Coripia_jozinae,
[216] 		217 Coripia_elata,
[217] 		218 Vimentum_dilectum,
[218] 		219 Pleuromeris_benthicola,
[219] 		220 Pleuromeris_armilla,
[220] 		221 Pleuromeris_latiuscula,
[221] 		222 Kolmeris_marshalli,
[222] 		223 Kolmeris_paucicostata,
[223] 		224 Pleuromeris_pygmaea,
[224] 		225 Pleuromeris_tridentata,
[225] 		226 Pleuromeris_zelandica,
[226] 		227 Pleuromeris_bimaculata,
[227] 		228 Pteromeris_perplana,
[228] 		229 Miodontiscus_prolongatus,
[229] 		230 Crassicardia_crebricostata,
[230] 		231 Cyclocardia_crassidens,
[231] 		232 Crassicardia_incisa,
[232] 		233 Hippocampocardia_barbarensis,
[233] 		234 Cyclocardia_borealis,
[234] 		235 Cyclocardia_compressa,
[235] 		236 Cyclocardia_novangliae,
[236] 		237 Cyclocardia_ovata,
[237] 		238 Cyclocardia_spurca,
[238] 		239 Cyclocardia_umnaka,
[239] 		240 Cyclocardia_velutina,
[240] 		241 Cyclocardia_astartoides,
[241] 		242 Cardita_brookesi,
[242] 		243 Thecalia_concamerata,
[243] 		244 Milneria_kelseyi,
[244] 		245 Jesonia_crassicosta,
[245] 		246 Jesonia_rufescens,
[246] 		247 Cardita_muricata,
[247] 		248 Cardita_aviculina,
[248] 		249 Cardita_excisa,
[249] 		250 Cardita_calyculata;
	TREE UNTITLED = (((((((((((1:258.6418296,2:258.6418296):35.914736,3:294.5565656):27.934446,(4:299.7876676,(5:257.8148476,6:257.8148476):41.97282):22.703344):20.263439,(((((((((((((7:242.5981066,8:242.5981066):2.149397,9:244.7475036):1.693867,10:246.4413706):4.565999,11:251.0073696):8.577753,12:259.5851226):1.37085,13:260.9559726):0.582416,14:261.5383886):0.955934,15:262.4943226):13.783761,16:276.2780836):40.392523,17:316.6706066):15.783351,((18:244.6892406,19:244.6892406):62.849555,((20:243.0731006,21:243.0731006):18.711027,22:261.7841276):45.754668):24.915162):3.759643,(23:292.7701616,(24:239.5409136,25:239.5409136):53.229248):43.443439):2.070063,((26:239.5409136,27:239.5409136):65.905647,(28:297.5042066,(((29:251.7559376,(30:239.5409146,31:239.5409146):12.215023):12.629885,32:264.3858226):16.550663,((33:240.0212716,34:240.0212716):24.572654,(35:254.4825666,36:254.4825666):10.111359):16.34256):16.567721):7.942354):32.837103):4.470787):0.758209,(((37:265.4811256,38:265.4811256):6.237731,39:271.7188566):2.94476,40:274.6636166):68.849043):0.803306,(((41:257.2050196,(42:247.7160336,43:247.7160336):9.488986):9.037605,44:266.2426246):5.343831,45:271.5864556):72.72951):8.285649,46:352.6016146):11.804626,(47:248.6081006,48:248.6081006):115.79814):9.905363,((((((((49:239.5409136,50:239.5409136):0.0,51:239.5409136):19.103689,52:258.6446026):0.741784,(53:249.9959706,(54:242.6119086,(55:239.5409136,56:239.5409136):3.070995):7.384062):9.390416):0.147623,57:259.5340096):0.243704,58:259.7777136):13.386836,59:273.1645496):92.605453,60:365.7700026):8.541601):8.487869,((61:239.5409136,62:239.5409136):130.327629,((63:262.1025566,(64:260.9023766,(65:249.3625746,(66:240.1404886,67:240.1404886):9.222086):11.539802):1.20018):104.279432,((68:331.9647556,(69:319.9448906,(70:299.5757616,((71:285.6277696,(72:266.7920586,(73:257.5699426,74:257.5699426):9.222116):18.835711):6.801531,(((75:249.5197276,76:249.5197276):2.655129,77:252.1748566):22.530345,(78:261.3017906,79:261.3017906):13.403411):17.724099):7.146461):20.369129):12.019865):13.049786,(((80:266.6526606,(81:249.6448216,82:249.6448216):17.007839):0.077551,83:266.7302116):67.447128,(((84:304.3239246,(85:267.5394166,(86:266.5950816,((87:250.7735056,88:250.7735056):14.861904,((89:261.2344726,((90:245.9426516,91:245.9426516):13.175996,92:259.1186476):2.115825):3.95906,93:265.1935326):0.441877):0.959672):0.944335):36.784508):16.764149,(94:265.9356286,95:265.9356286):55.152445):2.497564,((96:276.5949506,(97:273.1776276,(((((98:243.8699396,99:243.8699396):12.22079,(100:252.1441196,101:252.1441196):3.94661):1.428764,(102:256.2486036,103:256.2486036):1.27089):0.095254,104:257.6147476):9.503336,(105:250.1069156,(((106:248.9823246,(107:243.8050596,108:243.8050596):5.177265):0.318869,109:249.3011936):0.427031,110:249.7282246):0.378691):17.011168):6.059544):3.417323):30.454931,((((111:242.6106736,112:242.6106736):40.929691,(113:264.1617696,114:264.1617696):19.378595):5.979669,((115:247.5345616,116:247.5345616):40.866242,(117:243.7282546,118:243.7282546):44.672549):1.11923):4.605607,(119:289.2657116,(120:275.7136976,((121:266.7999636,122:266.7999636):7.735558,(123:262.4325536,(124:261.2006726,(125:257.0561366,126:257.0561366):4.144536):1.231881):12.102968):1.178176):13.552014):4.859929):12.924241):16.535756):10.591702):10.837202):21.367447):3.486554):12.93093):14.064356,((((((127:318.1975694,128:318.1975694,129:318.1975694,130:318.1975694):76.20328744,(131:278.8668404,132:278.8668404):115.5340164,(133:298.5322049,134:298.5322049,135:298.5322049,136:298.5322049,137:298.5322049,138:298.5322049):95.86865194,139:394.4008569,(140:313.2812283,141:313.2812283,142:313.2812283):81.11962856,(143:315.7393989,144:315.7393989):78.661458):1.229085281,(145:316.3539415,146:316.3539415,147:316.3539415):79.27600064,(((148:257.9723907,149:257.9723907,150:257.9723907):78.661458,(151:297.3031197,152:297.3031197):39.330729):19.6653645,(153:277.6377552,154:277.6377552,155:277.6377552):78.661458):39.330729,156:395.6299422,(157:316.9684842,158:316.9684842,159:316.9684842,160:316.9684842,161:316.9684842,162:316.9684842,163:316.9684842,164:316.9684842):78.661458):0.6145426406,(165:317.5830268,166:317.5830268):78.661458):0.3072713203,(171:297.9124336,(170:307.9013659,((168:273.565103,(167:136.7825515,169:234.234374):136.7825515):39.330729,(172:277.9345691,173:277.9345691,174:277.9345691,175:277.9345691,178:277.93456910000003,(176:199.2731111,177:199.2731111):78.661458):34.961262875):20.91398103):20.91398103):41.82796206):0.3072713203,((179:318.1927683,180:318.1927683,181:318.1927683):78.661458,(((182:377.1840607,(((183:278.8572382,184:278.8572382):78.661458,(185:318.1879672,186:318.1879672,187:318.1879672,188:318.1879672,189:318.1879672,190:318.1879672,191:318.1879672,192:318.1879672):39.330729):9.83268225,(193:288.6899205,194:288.6899205):78.661458):9.83268225,195:377.1840607):9.83268225,(((196:269.024556,197:269.024556):39.330729,198:308.355285):39.330729,(199:308.355285,200:308.355285):39.330729):39.330729):9.83268225,(((201:357.5138951,(202:318.1831661,203:318.1831661):39.330729):19.6653645,(204:298.5178016,205:298.5178016):78.661458):19.6653645,(206:396.8254196,(((207:278.7948237,208:278.7948237,209:278.7948237):78.661458,(210:318.1255527,211:318.1255527):39.330729):39.330729,(212:396.7101929,((213:317.8950992,214:317.8950992):78.661458,((((215:297.9224634,216:297.9224634,217:297.9224634):39.330729,218:337.2531924):39.330729,(((219:278.2570989,220:278.2570989,221:278.2570989,224:278.2570989,225:278.2570989,226:278.2570989,227:278.2570989):39.330729,(223:278.2570989,222:139.12854945):139.12854945):39.330729,(228:317.5878279,229:317.5878279):39.330729):19.6653645):19.6653645,(((230:316.9732853,231:316.9732853,232:316.9732853):39.330729,233:356.3040143):39.330729,((234:315.7442,235:315.7442,236:315.7442,237:315.7442,238:315.7442,239:315.7442,240:315.7442,241:315.7442):78.661458,(((242:308.3696883,243:308.3696883):41.78889956,244:350.1585879):41.78889956,((245:308.3696883,246:308.3696883):83.57779912,(247:357.5330996,248:357.5330996,249:357.5330996,250:357.5330996):17.20719394):17.20719394):2.458170562):1.229085281):0.6145426406):0.3072713203):0.1536356602):0.07681783008):0.03840891504):0.01920445752):0.00480111438):0.00480111438):0.00480111438):0.00480111438)[% ] [% ] [%  setBetweenBits = selected ];

END;
