# Supplementary material for: Key Adaptive Trait Promotes Contrasting Modes of Diversification in a Bivalve Clade
Source: Evol Biol. 2024 Nov 28;52(1):26–39. doi: 10.1007/s11692-024-09643-6 (PMC11830643; doi:10.1007/s11692-024-09643-6)
Supplement: Supplementary file 3 — Supplementary file3 (CSV 59 KB) [file 11692_2024_9643_MOESM3_ESM.csv]

family	binomial	meshid	condition	substrate	sculpture	centroid size	shell volume	internal volume	pSV	SL	height	width	area	size_mesh	phylo_placement_notes	phylo_placement_reference
Veneridae	Agriopoma_catharia	1051	siphonate	deep_infaunal_siphonate	smooth	9063.70732	2578.723453	12180.17866	0.174723257	40.00385752	36.60038152	27.98949467	1464.156447	38.26429729	originally subgenus of Callocardia per Dall 1902, still found as such in Matsubara 2007. Agriopoma here treated as sister to Calllocardia guttata, that pair sister to the clade comprising Pitar and Aphorora kurodai, based on Mikkelsen et al 2006 morphogical phylogeny which puts Callocardia as sister to Pitar, and Huber et al 2010 who says Callocardia is "comparable to Agriopoma" and then later sa…	This study
Veneridae	Ameghinomya_antiqua	582	siphonate	shallow_infaunal_siphonate	commarginal	14240.22808	21391.63948	36406.20909	0.370111345	60.49647494	58.41064401	42.75862195	3533.638062	59.44441152	molecular analysis
Veneridae	Amiantis_callosa	526	siphonate	deep_infaunal_siphonate	commarginal	8654.221629	3273.948803	8193.075872	0.285509877	39.785445	34.30370141	22.98252775	1364.788026	36.94303758	sister to Hysteroconcha in morpho phylo of Alvarez et al 2020; Hyst+Ami are sister to Pitar+Proteopitar+Lamelliconcha+Notocallista+Callista+Macrocallista+Megapitaria+Costacallista+Eucallista+Austrocallista	This study
Veneridae	Anomalodiscus_squamosus	463	siphonate	shallow_infaunal_siphonate	radial	6724.867152	2386.022433	3952.858461	0.376410675	33.89724059	24.68373592	21.85688397	836.7105352	28.92594917	molecular analysis
Veneridae	Antigona_resticulata	579	siphonate	deep_infaunal_siphonate	cancellate	14438.76125	17297.54639	36659.63607	0.320579126	64.0125618	57.33258586	40.97187654	3670.005695	60.58057193	as sister to congener(s) in molecular analysis	This study
Veneridae	Antinioche_beili	537	siphonate	deep_infaunal_siphonate	cancellate	7200.430531	2459.151122	5133.143247	0.323900919	32.0153202	28.87733707	22.37111828	924.5171927	30.40587431	sister to "Protothaca" lineage per Perez & Ezcurra 2018 - 'An atypical Leukoma close to Protothaca' says Huber 2010	This study
Veneridae	Aphrodora_kurodai	447	siphonate	shallow_infaunal_siphonate	smooth	8541.675646	2316.669672	11008.24537	0.173859996	38.84590728	33.6388852	28.33960536	1306.733016	36.1487623	sister to Pitar clade according to molecular data in Edie, Khouja et al 2022	This study
Veneridae	Asa_lupinus	818	siphonate	deep_infaunal_siphonate	commarginal	6688.463371	1625.707426	3105.244669	0.343632189	29.60632993	28.60868908	14.84683173	846.9982877	29.103235	molecular analysis
Astartidae	Astarte_borealis	1093	asiphonate	infaunal_asiphonate	commarginal	5964.971172	1396.586066	1377.058924	0.503520123	29.54306812	24.39087266	12.68747641	720.5812124	26.8436438	molecular analysis
Astartidae	Astarte_castanea	641	asiphonate	infaunal_asiphonate	commarginal	6042.327442	2417.812367	1158.26183	0.676107998	26.88536049	26.34899897	14.43323892	708.402336	26.61582867	[taxonomic placement] sister to other Astarte already placed molecularly	This study
Astartidae	Astarte_concha	882	asiphonate	infaunal_asiphonate	commarginal	1570.91639	38.17222332	32.81249061	0.537752725	6.978013214	6.946062942	4.209039165	48.46971899	6.962019749	[taxonomic placement] sister to other Astarte already placed molecularly	This study
Astartidae	Astarte_esquimalti	2892	asiphonate	infaunal_asiphonate	commarginal	3626.921146	531.214921	495.9383571	0.517172006	15.87100161	15.13266012	10.17437734	240.1704731	15.4974344	[taxonomic placement] sister to other Astarte already placed molecularly	This study
Astartidae	Astarte_fusca	2643	asiphonate	infaunal_asiphonate	commarginal	4050.005525	706.9584542	455.4213255	0.608199202	18.77920416	16.99660721	10.5889311	319.1827568	17.86568658	[taxonomic placement] sister to other Astarte already placed molecularly	This study
Astartidae	Astarte_montagui	3579	asiphonate	infaunal_asiphonate	commarginal	4025.509228	609.207525	430.1750026	0.586124462	19.84193348	15.87886875	10.2150259	315.0674575	17.75013965	molecular analysis
Astartidae	Astarte_smithii	1237	asiphonate	infaunal_asiphonate	commarginal	2132.335233	97.28079365	82.22466308	0.541937807	9.738447162	9.009194584	6.007367935	87.73556543	9.366726506	[taxonomic placement] sister to other Astarte already placed molecularly	This study
Astartidae	Astarte_subaequilatera	1087	asiphonate	infaunal_asiphonate	commarginal	6589.582397	2788.868445	2107.525018	0.569576049	30.94046567	27.0129589	16.92302707	835.7935276	28.91009387	[taxonomic placement] sister to other Astarte already placed molecularly	This study
Astartidae	Astarte_sulcata	3074	asiphonate	infaunal_asiphonate	commarginal	7403.676716	3933.332922	2726.57601	0.590598605	34.66995034	29.87078563	17.93961708	1035.618654	32.18102942	molecular analysis
Astartidae	Astarte_undata	1072	asiphonate	infaunal_asiphonate	commarginal	6486.255788	2693.819732	2021.524139	0.571288077	29.7278793	26.90606817	16.39044034	799.860347	28.2818024	molecular analysis
Veneridae	Austrodosinia_anus	415	siphonate	shallow_infaunal_siphonate	commarginal	18584.71253	36482.13722	56326.65215	0.393089248	79.70982564	79.5677148	36.97945655	6342.328674	79.63873852	molecular analysis
Veneridae	Austrovenus_stutchburyi	412	siphonate	shallow_infaunal_siphonate	cancellate	12299.95487	15388.46411	25457.4116	0.376744625	52.260789	49.17187402	41.32714945	2569.760933	50.69280948	molecular analysis
Veneridae	Bassina_pachyphylla	392	siphonate	shallow_infaunal_siphonate	commarginal	11498.00089	12628.59873	18810.51134	0.401684358	51.89194757	45.51221472	33.85155665	2361.71746	48.59750467	treat as sister to Placamen based on large number of species initially placed in Bassina now accepted in Placamen (see MolluscaBase)	This study
Carditidae	Bathycardita_raouli	2641	asiphonate	infaunal_asiphonate	radial	6695.575992	2703.772438	2186.902762	0.552842364	30.40191091	28.14813959	18.45659291	855.757232	29.25332856	B. raouli sister to Megacardita jouanetti in Perez & Giachetti 2020, make sister to Megacardita clade	This study
Crassatellidae	Bathytormus_radiatus	1354	asiphonate	infaunal_asiphonate	commarginal	3670.634423	246.158563	287.9875347	0.460845009	19.42952345	14.06623591	6.20209241	273.3002606	16.53179544	[taxonomic placement] Bathytormus is placed somewhere in Crassatellinae so place sister to other Bathytormus in a polytomy with other crassatelline genera	This study
Crassatellidae	Bathytormus_rostrata	2899	asiphonate	infaunal_asiphonate	commarginal	10564.4471	11539.91483	8703.537961	0.570056648	58.61448516	36.30515768	29.0733117	2128.008126	46.13033846	[taxonomic placement] Bathytormus is placed somewhere in Crassatellinae so place sister to other Bathytormus in a polytomy with other crassatelline genera	This study
Crassatellidae	Bathytormus_ziczac	1352	asiphonate	infaunal_asiphonate	commarginal	4922.872714	779.2904092	1143.094317	0.405376925	23.09702801	20.19644296	11.76864421	466.4778087	21.59809734	[taxonomic placement] Bathytormus is placed somewhere in Crassatellinae so place sister to other Bathytormus in a polytomy with other crassatelline genera	This study
Carditidae	Beguina_semiorbiculata	1680	asiphonate	epifaunal	radial	12441.99638	10705.16503	13831.79072	0.436287416	57.95252319	50.79476958	28.18846157	2943.685062	54.2557376	B. semiorbiculata sister to Cardita variegata in Perez & Giachetti 2020	This study
Veneridae	Bonartemis_victoriae	484	siphonate	deep_infaunal_siphonate	commarginal	4729.525015	700.0789036	1060.738361	0.397587483	21.27165914	19.35926124	11.87879278	411.8036062	20.29294474	molecular analysis
Veneridae	Callanaitis_disjecta	435	siphonate	shallow_infaunal_siphonate	commarginal	7962.168627	1058.741777	3923.421747	0.212506429	39.87877866	28.75894376	19.07209623	1146.871553	33.86549206	following discussion in Beu (2004) treat as sister to Bassina	This study
Veneridae	Callista_chione	390	siphonate	shallow_infaunal_siphonate	smooth	12781.02958	10965.93384	20960.73081	0.343472579	61.83389169	48.39044078	29.02316991	2992.169274	54.70072462	molecular analysis
Veneridae	Callithaca_tenerrima	385	siphonate	deep_infaunal_siphonate	commarginal	20626.16935	38630.70465	89682.23463	0.301066322	99.10944547	75.86580678	49.00832038	7519.01804	86.71227156	molecular analysis
Veneridae	Callocardia_guttata	1199	siphonate	shallow_infaunal_siphonate	smooth	2925.962974	81.94937795	492.7420094	0.142597192	12.42823574	11.63273576	10.33377768	144.5743823	12.02390878	sister to Agriopoma catharia, that pair sister to the clade comprising Pitar and Aphorora kurodai, based on Mikkelsen et al 2006 morphogical phylogeny which puts Callocardia as sister to Pitar, and Huber et al 2010 who says Callocardia is "comparable to Agriopoma" and then later says "Jukes-Brown considered Aphrodora intermediate between Callocardia and Pitar, a view shared [presumably by Huber a…	This study
Carditidae	Cardiocardita_ajar	2437	asiphonate	infaunal_asiphonate	radial	5232.293147	1124.376425	1640.011309	0.40673615	25.82983963	20.77939105	17.32344656	536.7283382	23.16739818	[taxonomic placement] member of Venericardiinae acc MolluscaBase so sister to the other genera in that group	This study
Carditidae	Cardita_aviculina	2418	asiphonate	epifaunal	radial	5084.288813	654.9445596	1090.049143	0.37532775	22.97291601	21.54806979	15.10280135	495.0219973	22.24908981	[taxonomic placement] In absence of any better option, group with rest of genus except for C. variegata	This study
Carditidae	Cardita_brookesi	2524	asiphonate	epifaunal	radial	2800.273947	186.3350447	265.351763	0.412531519	12.23842036	13.76130246	11.40627867	168.4166042	12.9775423	[taxonomic placement] In absence of any better option, group with rest of genus except for C. variegata	This study
Carditidae	Cardita_calyculata	2420	asiphonate	epifaunal	radial	3286.050299	309.5918625	331.3999452	0.482988798	15.78093881	13.70930471	11.24061187	216.3456987	14.70869467	molecular analysis
Carditidae	Cardita_distorta	1576	asiphonate	epifaunal	radial	6031.688992	1508.026928	1344.563803	0.528651696	27.5879699	26.28509575	19.33452493	725.1524303	26.92865445	molecular analysis
Carditidae	Cardita_excisa	2353	asiphonate	epifaunal	radial	2406.967	101.8777	154.0015	0.3981475	48.42589457	41.69149812	39.19577247	2018.948092	44.93270627	molecular analysis
Carditidae	Cardita_muricata	2417	asiphonate	epifaunal	radial	6211.933685	1462.061348	2040.304515	0.417449634	24.56169689	29.8974247	18.82047266	734.3314834	27.09855132	[taxonomic placement] In absence of any better option, group with rest of genus except for C. variegata	This study
Carditidae	Cardita_variegata	2357	asiphonate	epifaunal	radial	9644.839813	6520.326599	8334.629648	0.438932737	39.91785885	45.00316079	30.21505552	1796.42982	42.38431102	molecular analysis
Carditidae	Carditamera_affinis	2477	asiphonate	infaunal_asiphonate	radial	11200.42047	4340.443791	6430.429092	0.402979762	60.08518523	36.32720063	19.46222079	2182.726579	46.71965945	molecular analysis
Carditidae	Carditamera_gracilis	2431	asiphonate	infaunal_asiphonate	radial	6016.48538	873.858462	1471.390865	0.372607915	32.50606773	19.24375371	15.0600906	625.5387614	25.01077291	[taxonomic placement] Group all Carditamera together with C. affinis	This study
Carditidae	Carditamera_radiata	2479	asiphonate	infaunal_asiphonate	radial	8590.59613	1978.761982	3753.777631	0.345180691	47.32201103	25.47821779	17.1030353	1205.680504	34.72291036	[taxonomic placement] Group all Carditamera together with C. affinis	This study
Carditidae	Carditella_tegulata	3565	asiphonate	infaunal_asiphonate	radial	844.9809911	4.191110024	6.003282764	0.411119143	4.087129628	3.307001791	2.358613082	13.516145	3.676431014	[taxonomic placement] substitute Carditella tegulata for C. capensis	This study
Carditidae	Carditellopsis_concinna	2565	asiphonate	infaunal_asiphonate	radial	293.2243312	0.23335974	0.146907467	0.613673059	1.417754869	1.160466387	0.768047477	1.64525687	1.282675668	[taxonomic placement] sister to other Condylocardiidae	This study
Carditidae	Carditellopsis_valida	2576	asiphonate	infaunal_asiphonate	radial	674.7641297	2.050441219	4.174402945	0.329396394	2.873145382	2.923900958	1.928682208	8.400792536	2.898412071	[taxonomic placement] sister to other Condylocardiidae	This study
Carditidae	Cardites_antiquatus	2439	asiphonate	infaunal_asiphonate	radial	7771.42156	5243.597256	5343.688351	0.495273052	33.29747763	32.05934424	26.75504087	1067.495298	32.67254655	molecular analysis
Carditidae	Cardites_bicolor	1320	asiphonate	infaunal_asiphonate	radial	5063.011811	1126.812464	1579.690948	0.416335135	22.86080384	20.39401901	16.8963206	466.2236683	21.59221314	Cardites is Venericardiinae according to MolluscaBase so group with antiquatus, not floridanus which is in an anomalous position molecularly	This study
Carditidae	Cardites_canaliculata	2456	asiphonate	infaunal_asiphonate	radial	6593.99943	2216.211733	3708.161209	0.374083765	29.98926248	27.29130367	22.12207468	818.446069	28.60849645	Cardites is Venericardiinae according to MolluscaBase so group with antiquatus, not floridanus which is in an anomalous position molecularly	This study
Carditidae	Cardites_crassicostata	2540	asiphonate	infaunal_asiphonate	radial	15106.90204	49595.51489	40461.18467	0.550714329	67.27112228	64.05772988	62.27890676	4309.23538	65.64476658	Cardites is Venericardiinae according to MolluscaBase so group with antiquatus, not floridanus which is in an anomalous position molecularly	This study
Carditidae	Cardites_floridanus	73	asiphonate	infaunal_asiphonate	radial	3672.071176	355.4671068	536.4066091	0.398562151	17.54207511	14.61878629	11.50639308	256.4438472	16.01386422	molecular analysis
Carditidae	Cardites_laticostata	2359	asiphonate	infaunal_asiphonate	radial	8963.670402	7347.257193	8126.505341	0.47482034	42.77223408	33.75900206	31.81803084	1443.947938	37.99931497	Cardites is Venericardiinae according to MolluscaBase so group with antiquatus, not floridanus which is in an anomalous position molecularly	This study
Carditidae	Cardites_ovalis	2365	asiphonate	infaunal_asiphonate	radial	7352.694516	4124.817046	3696.68888	0.527368653	33.05721132	30.83056094	22.98511616	1019.172368	31.92447914	Cardites is Venericardiinae according to MolluscaBase so group with antiquatus, not floridanus which is in an anomalous position molecularly	This study
Carditidae	Cardites_rufus	2443	asiphonate	infaunal_asiphonate	radial	5528.827162	1182.892742	2339.580779	0.335813097	25.23118335	21.3624285	18.84777017	538.9993501	23.21635954	Cardites is Venericardiinae according to MolluscaBase so group with antiquatus, not floridanus which is in an anomalous position molecularly	This study
Carditidae	Cardites_umbonatus	2436	asiphonate	infaunal_asiphonate	radial	6629.175013	2724.388657	4464.389847	0.378977966	27.28728528	28.23077839	25.03372858	770.3413036	27.75502303	Cardites is Venericardiinae according to MolluscaBase so group with antiquatus, not floridanus which is in an anomalous position molecularly	This study
Carditidae	Carditopsis_rugosa	1387	asiphonate	infaunal_asiphonate	radial	1732.163019	44.24715966	60.4597813	0.42258096	7.973878999	6.931962436	5.213949461	55.27462969	7.434690961	molecular analysis
Carditidae	Carditopsis_smithii	492	asiphonate	infaunal_asiphonate	radial	457.7571172	1.263316371	0.781563523	0.617794901	2.018013068	1.90567818	1.537175178	3.84568347	1.961041425	[taxonomic placement] sister to other Carditopsis	This study
Carditidae	Centrocardita_aculeata	2407	asiphonate	infaunal_asiphonate	radial	4697.977638	1005.896966	1210.839199	0.453773878	21.25736312	19.71415217	15.55977652	419.0708913	20.47122105	molecular analysis
Carditidae	Centrocardita_hirasei	2460	asiphonate	infaunal_asiphonate	radial	6188.195863	1597.478598	3057.862517	0.343149634	28.43230402	26.91285226	20.74717648	765.1943976	27.66214738	[taxonomic placement] Sister to other Centrocardita	This study
Veneridae	Chamelea_gallina	474	siphonate	shallow_infaunal_siphonate	commarginal	4446.058037	809.1326877	794.7040704	0.504498156	19.61826168	18.87232429	11.660394	370.2421963	19.24167862	molecular analysis
Veneridae	Chione_elevata	180	siphonate	shallow_infaunal_siphonate	cancellate	5110.933494	908.9595034	1209.844725	0.428996455	24.24382047	20.43599368	14.21363722	495.446562	22.25862893	molecular analysis
Veneridae	Chioneryx_cardioides	838	siphonate	shallow_infaunal_siphonate	cancellate	2369.623219	52.74959074	154.6982916	0.254278762	11.08533179	9.652409344	5.679362614	107.0001602	10.34408817	Chioneryx grus is sister to Anomalocardia puella (Steppan tree) Huber 2010 would put Chioneryx as sister to Timoclea	This study
Veneridae	Chionista_fluctifraga	400	siphonate	shallow_infaunal_siphonate	cancellate	16698.93654	42756.82814	38403.6915	0.526818068	76.53181586	68.12807188	44.18087558	5213.965052	72.2077908	molecular analysis
Veneridae	Chionopsis_amathusia	411	siphonate	shallow_infaunal_siphonate	cancellate	12385.03957	11645.03159	23866.43505	0.327923138	58.90671339	50.20687916	37.12666616	2957.522241	54.38310621	following Roopnarine 1997, treat as sister to Chione+Lirophora clade	This study
Veneridae	Choristodon_robustus	176	siphonate	borer	radial	5373.546677	1218.262738	2119.407634	0.365003911	23.72558004	21.11632165	18.00145539	500.9969795	22.38296181	this is a petricoline - place with other petricolinae following Mikkelsen et al 2006's discussion
Veneridae	Circe_scripta	458	siphonate	shallow_infaunal_siphonate	commarginal	7556.073649	4034.966075	3503.930681	0.535219702	35.47202324	30.86606084	19.50426753	1094.881628	33.08899557	molecular analysis
Veneridae	Circenita_callipyga	436	siphonate	shallow_infaunal_siphonate	commarginal	7960.110708	4134.911719	5079.306212	0.44875341	37.18726744	30.69402057	21.04314051	1141.426752	33.7850078	Huber notes much taxonomic difficulty with the genus, probably best to place basal to other Gouldiinae if that group hangs together
Veneridae	Circomphalus_foliaceolamellosa	403	siphonate	shallow_infaunal_siphonate	commarginal	13907.42707	14126.75393	24641.94334	0.364385572	67.66764465	57.69251539	34.0479066	3903.91663	62.48133025	[taxonomic placement] probably sister to Callanaitis+Bassina based on morphology; you'd think someone would have sequenced it by now! But alas
Veneridae	Claudiconcha_scotti	1263	siphonate	borer	commarginal	1846.135125	21.49528565	68.75204429	0.238181957	9.173061506	6.000242353	4.71312122	55.04059215	7.418934705	this is a petricoline - place with other petricolinae following Mikkelsen et al 2006's discussion
Veneridae	Clausinella_punctigera	480	siphonate	shallow_infaunal_siphonate	commarginal	3838.965218	572.5243381	493.3472116	0.537141964	17.11745797	15.87346254	11.23350351	271.7133278	16.48372918	molecular analysis
Veneridae	Clementia_papyracea	428	siphonate	shallow_infaunal_siphonate	commarginal	8529.050779	920.7330154	9340.853569	0.089726185	40.05270918	33.49917879	22.24087052	1341.732866	36.62967193	molecular analysis
Carditidae	Coanicardita_bailyi	2526	asiphonate	infaunal_asiphonate	radial	2715.488518	174.3454922	241.8244279	0.418928625	11.69922501	11.4966374	8.445041133	134.5017478	11.59748886	Coanicardita is sister to Venericorinae in Perez & Giachetti 2020, so all species of Coanicardita should be sister to Bathycardita
Carditidae	Coanicardita_ventricosa	2406	asiphonate	infaunal_asiphonate	radial	4386.555799	1085.562185	725.6780881	0.59934742	18.43360612	18.8056293	14.56491629	346.6555632	18.61868855	Coanicardita is sister to Venericorinae in Perez & Giachetti 2020, so all species of Coanicardita should be sister to Bathycardita
Veneridae	Compsomyax_subdiaphana	366	siphonate	shallow_infaunal_siphonate	smooth	13957.99279	9484.948415	46607.03356	0.169096332	62.90960244	52.78730785	41.58299051	3320.828551	57.62663057	molecular analysis
Veneridae	Cooperella_atlantica	282	siphonate	nestler	smooth	1745.255723	10.43594974	75.14593702	0.121941104	8.41849439	6.611437387	4.39217132	55.65834855	7.460452302	considered a petricoline in Huber 2010, place basal to that clade [KSC]
Carditidae	Coripia_corbis	2515	asiphonate	infaunal_asiphonate	radial	1310.872016	25.66887324	20.3003093	0.558393076	5.023891679	5.90180534	4.037615003	29.65003074	5.445184179	Coripia unidentata is sister to Vimentum dilectum in Perez 2019
Carditidae	Coripia_elata	2551	asiphonate	infaunal_asiphonate	radial	1164.410175	19.63479692	15.02734885	0.566462245	4.723687654	5.180036394	3.887951699	24.46887396	4.946602264	Coripia unidentata is sister to Vimentum dilectum in Perez 2019
Carditidae	Coripia_jozinae	2567	asiphonate	infaunal_asiphonate	radial	814.3612515	5.416412892	5.459648463	0.498012352	3.325374736	3.58902731	2.582186523	11.93486074	3.454686779	Coripia unidentata is sister to Vimentum dilectum in Perez 2019
Veneridae	Costacallista_eucymata	469	siphonate	deep_infaunal_siphonate	commarginal	5974.090775	1521.220972	2937.587764	0.341172062	26.75806805	23.55983158	18.71056684	630.4155767	25.10807792	[taxonomic placement] as sister to congener(s) in molecular analysis
Veneridae	Costellipitar_madecassinus	1220	siphonate	shallow_infaunal_siphonate	commarginal	2368.408821	87.56836439	182.1914692	0.324616023	10.6708499	9.515899981	7.346277773	101.5427404	10.07684179	[taxonomic placement] sister to Pitar (previously subgenus) (WoRMS)
Crassatellidae	Crassatella_capensis	3282	asiphonate	infaunal_asiphonate	commarginal	6916.575735	3144.038334	2273.365052	0.580358912	34.64699107	25.36585328	16.50134969	878.8504921	29.64541267	molecular analysis
Crassatellidae	Crassatella_gilchristi	3281	asiphonate	infaunal_asiphonate	commarginal	7346.570794	2433.916797	3214.490357	0.430903214	35.13092725	28.1288129	15.70512934	988.1912797	31.43550985	[taxonomic placement] sister to Crassatella capensis, Crenocrassatella sowerbyi
Crassatellidae	Crassatella_pallida	3263	asiphonate	infaunal_asiphonate	commarginal	5265.906245	1292.425227	1445.980161	0.47196271	24.20771454	21.49094823	15.20347864	520.2467399	22.80891799	[taxonomic placement] sister to Crassatella capensis, Crenocrassatella sowerbyi
Crassatellidae	Crassatina_paeteli	3244	asiphonate	infaunal_asiphonate	commarginal	3913.735543	670.1199722	426.3419751	0.611165735	18.68445638	15.46864264	10.21430479	289.0231786	17.00068171	[taxonomic placement] group all Crassatina and place sister to Scissulatina, that clade sister to Talabrica, the clade of three genera to be in polytomy with all other crassatellines e.g. Bathytormus, Salaputium
Crassatellidae	Crassatina_picta	3271	asiphonate	infaunal_asiphonate	commarginal	3530.005215	377.4346037	360.8678085	0.511219519	16.07609868	14.8590794	8.759403447	238.8760267	15.45561473	[taxonomic placement] group all Crassatina and place sister to Scissulatina, that clade sister to Talabrica, the clade of three genera to be in polytomy with all other crassatellines e.g. Bathytormus, Salaputium
Crassatellidae	Crassatina_truncata	3272	asiphonate	infaunal_asiphonate	commarginal	3305.284129	336.8834443	252.9441585	0.57115578	15.47830659	13.17652765	8.834055262	203.9503348	14.28111812	[taxonomic placement] group all Crassatina and place sister to Scissulatina, that clade sister to Talabrica, the clade of three genera to be in polytomy with all other crassatellines e.g. Bathytormus, Salaputium
Carditidae	Crassicardia_crebricostata	2450	asiphonate	infaunal_asiphonate	radial	6666.995899	2105.030529	2442.318404	0.46291379	30.35830231	27.94842146	15.18778207	848.4666278	29.12845049	[taxonomic placement] sister to Crassicardia crassidens
Carditidae	Crassicardia_incisa	2585	asiphonate	infaunal_asiphonate	radial	2665.98716	181.4966737	191.9332386	0.486026073	11.29736671	11.23208994	7.536269764	126.8930389	11.26468104	[taxonomic placement] sister to Crassicardia crassidens
Crassatellidae	Crassinella_adamsi	3488	asiphonate	epifaunal	commarginal	317.7189579	0.270626724	0.245814051	0.524022767	1.480797107	1.341447571	0.740463874	1.986411682	1.409401178	[taxonomic placement] sister to Crassinella lunulata
Crassatellidae	Crassinella_dupliniana	494	asiphonate	epifaunal	commarginal	524.028406	1.531706509	1.334565238	0.534389843	2.321094039	2.232347425	1.536055825	5.181488303	2.276288273	[taxonomic placement] sister to Crassinella lunulata
Crassatellidae	Crassinella_ecuadoriana	3480	asiphonate	epifaunal	commarginal	647.6153637	2.512760426	2.235900731	0.529151342	3.101166647	2.597284706	1.563567514	8.054612702	2.838064957	[taxonomic placement] sister to Crassinella lunulata
Crassatellidae	Crassinella_lunulata	353	asiphonate	epifaunal	commarginal	961.5755561	6.697946822	6.813857064	0.495710778	4.604674431	3.967431457	2.200461373	18.26873019	4.274193513	molecular analysis
Crassatellidae	Crassinella_maldonadoensis	3486	asiphonate	epifaunal	commarginal	856.8745823	4.979043511	4.684360977	0.515247345	4.113343972	3.432146572	1.826753904	14.11759941	3.757339406	[taxonomic placement] sister to Crassinella lunulata
Crassatellidae	Crassinella_martinicensis	321	asiphonate	epifaunal	commarginal	561.5210581	1.277984373	2.122781265	0.375793133	2.565946685	2.30432599	1.585518456	5.912777634	2.431620372	[taxonomic placement] sister to Crassinella lunulata
Crassatellidae	Crassinella_pacifica	3487	asiphonate	epifaunal	commarginal	1180.196236	13.82551873	8.984976269	0.606103407	5.490629953	5.122472976	2.279928968	28.12560356	5.303357762	[taxonomic placement] sister to Crassinella lunulata
Crassatellidae	Crassinella_varians	3489	asiphonate	epifaunal	commarginal	399.7545313	0.569312099	0.35303952	0.617239768	1.88831487	1.732116339	0.892519289	3.270781038	1.808530077	[taxonomic placement] sister to Crassinella lunulata
Crassatellidae	Crenocrassatella_sowerbyi	1411	asiphonate	infaunal_asiphonate	commarginal	5159.165736	911.435232	1064.065456	0.46136923	26.10668044	17.40836196	11.64873704	454.4745426	21.31840854	molecular analysis
Veneridae	Cryptonema_producta	1085	siphonate	shallow_infaunal_siphonate	cancellate	7157.304311	4141.428883	4237.056002	0.494293293	33.35764295	27.64864536	26.52498729	922.2936401	30.36928778	molecular analysis
Veneridae	Cyclina_sinensis	449	siphonate	shallow_infaunal_siphonate	commarginal	10306.26478	4259.927547	15530.06532	0.215256649	43.21636908	44.84735342	29.18059771	1938.139777	44.02430894	molecular analysis
Veneridae	Cyclinella_tenuis	220	siphonate	shallow_infaunal_siphonate	commarginal	1727.764288	10.43790924	67.20072833	0.1344422	7.596360237	7.454651551	4.249548593	56.62821862	7.525172332	molecular analysis
Carditidae	Cyclocardia_astartoides	2416	asiphonate	infaunal_asiphonate	radial	5169.941988	683.294041	1870.177653	0.267594132	23.6677384	20.09678046	14.2993432	475.6453425	21.80929487	[taxonomic placement] sister to C. borealis
Carditidae	Cyclocardia_borealis	1101	asiphonate	infaunal_asiphonate	radial	7241.582037	4896.282937	3005.154968	0.619669862	30.47750216	32.49228627	21.10502276	990.283725	31.46877381	molecular analysis
Carditidae	Cyclocardia_compressa	2404	asiphonate	infaunal_asiphonate	radial	3645.461277	293.8006133	642.4930229	0.313791104	16.49494582	14.89238922	10.75642272	245.6491535	15.67319857	[taxonomic placement] sister to C. borealis
Carditidae	Cyclocardia_crassidens	1575	asiphonate	infaunal_asiphonate	radial	6016.383696	1543.805132	1348.925963	0.533684287	28.22633049	24.80831884	12.62717276	700.2478064	26.4621958	[taxonomic placement] sister to C. borealis
Carditidae	Cyclocardia_novangliae	1703	asiphonate	infaunal_asiphonate	radial	3321.744302	258.0371302	321.8601276	0.444970427	15.58561371	13.31497788	8.292741234	207.5221018	14.40562743	[taxonomic placement] sister to C. borealis
Carditidae	Cyclocardia_ovata	2429	asiphonate	infaunal_asiphonate	radial	5700.875855	1763.554424	1683.105747	0.511670526	26.34655186	23.82798829	15.73762678	627.7853292	25.05564466	[taxonomic placement] sister to C. borealis
Carditidae	Cyclocardia_spurca	2573	asiphonate	infaunal_asiphonate	radial	907.2119323	6.935891092	8.53761208	0.448243104	4.053775757	3.991068986	3.140993439	16.1788987	4.022300175	[taxonomic placement] sister to C. borealis
Carditidae	Cyclocardia_umnaka	2536	asiphonate	infaunal_asiphonate	radial	2438.22567	139.6860205	129.6353936	0.518659168	10.09087822	10.68610171	6.483835666	107.832151	10.38422607	[taxonomic placement] sister to C. borealis
Carditidae	Cyclocardia_velutina	2425	asiphonate	infaunal_asiphonate	radial	4398.985032	862.6950511	1109.225257	0.437489815	18.27075975	18.2666594	14.87189229	333.7457453	18.26870946	[taxonomic placement] sister to C. borealis
Astartidae	Digitaria_digitaria	2632	asiphonate	infaunal_asiphonate	oblique	1676.585678	40.19041797	38.5422719	0.51046672	7.683468039	6.939487039	4.112541696	53.31932687	7.302008413	molecular analysis
Veneridae	Dorisca_jucunda	1218	siphonate	shallow_infaunal_siphonate	commarginal	1690.938803	32.10669778	37.4717241	0.461446191	7.797651131	7.052641437	3.872726572	54.99403747	7.415796483	sister to Redicirce (Steppan tree), "similar to Gouldia" acc Huber 2010 but only in terms of belonging to same family, no sister relationship hinted at
Veneridae	Dosina_mactracea	744	siphonate	shallow_infaunal_siphonate	commarginal	11832.73423	13042.24483	19143.77447	0.405214597	52.81826195	46.11691165	34.06591003	2435.81512	49.35397775	molecular analysis
Veneridae	Dosinella_angulosa	388	siphonate	deep_infaunal_siphonate	commarginal	12578.60933	6607.602385	21310.20958	0.236680525	54.15998452	52.8166929	26.54773728	2860.55127	53.48412166	molecular analysis
Veneridae	Dosinia_herbariorum	409	siphonate	deep_infaunal_siphonate	commarginal	10152.90062	4634.867279	12781.78818	0.266116953	44.41325586	41.87300905	24.88133845	1859.716664	43.12443234	[taxonomic placement] Dosinia! Should sit with the other Dosinias!
Veneridae	Dosinorbis_bilunulatus	417	siphonate	deep_infaunal_siphonate	commarginal	18123.62516	26464.34786	50522.19048	0.343752927	78.41731191	79.82873257	31.92600294	6259.954622	79.11987501	[taxonomic placement] as sister to congener(s) in molecular analysis
Veneridae	Egesta_solida	2623	siphonate	shallow_infaunal_siphonate	commarginal	14450.11274	7496.093295	45928.30011	0.140312184	64.60604151	58.50294817	39.94570009	3779.643898	61.47880853	sister to Clementia probably (Huber 2010)
Veneridae	Eucallista_purpurata	152	siphonate	shallow_infaunal_siphonate	smooth	14491.80427	23537.81738	39792.75892	0.371665927	63.40059549	58.86332194	46.64144787	3731.969664	61.0898491	sister to Austrocallista in morpho phylo of Alvarez et al 2020 (not in our tree), Eu+Austro=sister to Costacallista
Crassatellidae	Eucrassatella_corbuloides	1343	asiphonate	infaunal_asiphonate	commarginal	9061.575695	8929.746944	6744.963447	0.569691351	43.11699702	35.56545096	28.60644724	1533.475443	39.15961495	[taxonomic placement] Group with cumingi, donacina
Crassatellidae	Eucrassatella_cumingii	1652	asiphonate	infaunal_asiphonate	commarginal	14792.67758	22206.38038	25824.43424	0.462336118	73.70750589	58.77348369	33.94605705	4332.046896	65.81828694	molecular analysis
Crassatellidae	Eucrassatella_decipiens	1672	asiphonate	infaunal_asiphonate	commarginal	15453.80132	33744.2946	32188.66836	0.51179703	71.33972221	64.14988671	43.45454835	4576.435097	67.64935401	[taxonomic placement] Group with cumingi, donacina
Crassatellidae	Eucrassatella_donacina	3316	asiphonate	infaunal_asiphonate	commarginal	18498.96168	48570.86788	51105.94156	0.487283533	86.5117161	76.71077362	46.77454352	6636.38067	81.46398388	molecular analysis
Crassatellidae	Eucrassatella_kingicola	1655	asiphonate	infaunal_asiphonate	commarginal	14048.59378	24401.26073	19447.5962	0.556485675	66.01920838	57.20301054	32.79506313	3776.497473	61.45321369	[taxonomic placement] Group with cumingi, donacina
Crassatellidae	Eucrassatella_nana	1338	asiphonate	infaunal_asiphonate	commarginal	7955.992527	4483.015215	3966.372898	0.530572765	39.0351107	31.72058616	18.68351985	1238.216592	35.18830192	molecular analysis
Crassatellidae	Eucrassatella_pulchra	2916	asiphonate	infaunal_asiphonate	commarginal	13175.7606	19658.13846	19017.43464	0.508283055	66.15302363	51.29300177	33.88983586	3393.187158	58.25107001	[taxonomic placement] Group with cumingi, donacina
Veneridae	Eumarcia_fumigata	464	siphonate	shallow_infaunal_siphonate	smooth	6884.763328	1432.95804	3263.986828	0.305083002	34.71716242	24.82540578	14.79188917	861.8676445	29.3575824	sister to Ruditapes in morpho phylo of Alvarez 2019
Veneridae	Eurhomalea_rufa	379	siphonate	deep_infaunal_siphonate	commarginal	19026.66646	36283.19276	75680.60505	0.324061826	93.82680259	67.78134531	47.22243405	6359.706905	79.74777053	despite misgivings of Alvarez, Eurhomalea should be sister to Tawera because of molecules - Kappner & Bieler 2006
Veneridae	Eutivela_dentaria	705	siphonate	deep_infaunal_siphonate	smooth	8965.232255	4862.310242	7349.528016	0.398163662	46.27220888	32.09570957	22.89225329	1485.139377	38.53750611	subgen of Tivela (Huber 2010)
Veneridae	Ezocallista_brevisiphonata	1138	siphonate	deep_infaunal_siphonate	commarginal	17071.83634	19404.88627	52922.55162	0.268292184	84.94935017	61.56315875	37.33480341	5229.75033	72.31701273	molecular analysis
Veneridae	Fallartemis_lambata	429	siphonate	deep_infaunal_siphonate	commarginal	7995.523926	2195.212862	6884.50958	0.241770922	34.02128762	33.87598151	21.56574639	1152.504511	33.94855683	[taxonomic placement] subgen of Dosinia
Veneridae	Gafrarium_dispar	471	siphonate	shallow_infaunal_siphonate	commarginal	5153.468018	1307.575493	1540.209612	0.459155254	23.41970411	19.42070081	14.2780239	454.8270667	21.326675	molecular analysis
Carditidae	Glans_carpenteri	2584	asiphonate	epifaunal	radial	2684.754782	122.1236381	179.5573865	0.404810472	13.65051376	10.20374105	11.00496502	139.2863076	11.80196202	sister to Centrocardita per Perez & Giachetti 2022
Carditidae	Glans_dominguensis	498	asiphonate	epifaunal	radial	1459.053175	26.39761118	43.68220471	0.376679231	6.415924946	6.159778434	5.09663486	39.52067611	6.286547233	sister to Centrocardita per Perez & Giachetti 2022
Carditidae	Glans_trapezia	2400	asiphonate	epifaunal	radial	2590.465421	106.2237587	169.7549954	0.38489832	12.08848605	10.86181668	7.29851585	131.3029194	11.4587486	sister to Centrocardita per Perez & Giachetti 2022
Veneridae	Globivenus_toreuma	410	siphonate	shallow_infaunal_siphonate	commarginal	8681.288686	6796.235411	8478.84355	0.444923095	37.22985081	35.26979035	32.09974719	1313.089033	36.23657038	molecular analysis
Veneridae	Gomphina_undulosa	479	siphonate	shallow_infaunal_siphonate	commarginal	5737.249565	1495.80241	1688.710151	0.469711575	27.92869887	22.32803	15.08631248	623.5928263	24.97184067	molecular analysis
Astartidae	Goodallia_triangularis	2646	asiphonate	infaunal_asiphonate	smooth	513.4192933	1.402575044	1.199066269	0.539111613	2.161196555	2.278151729	1.408499039	4.92353367	2.218903709	molecular analysis
Veneridae	Gouldia_cerina	1215	siphonate	shallow_infaunal_siphonate	smooth	2007.239969	52.28935589	76.76940533	0.405159289	9.091237305	8.558785684	4.923031678	77.80995169	8.820994938	sister to Circe in molecular/morpho phylo of Bieler et al 2014. Also united with Circe by siphonal characters in Sartori et al 2008
Veneridae	Gouldiopa_australis	1245	siphonate	shallow_infaunal_siphonate	smooth	1317.326704	18.95644879	28.42019299	0.400122256	5.860961774	5.309938841	3.990939966	31.12134857	5.578651142	[taxonomic placement] species formerly in Gouldiopa have been moved to Microcirce (best I can do for a relationship!) see WoRMS
Veneridae	Granicorium_indutum	1902	siphonate	shallow_infaunal_siphonate	agglutinate	10243.4301	12021.74049	13125.57048	0.478052723	44.29145732	42.83597443	35.34186486	1897.267733	43.55763691	sister to Samarangia in Samarangiinae (not always accepted) - Samarangiinae basal to Gouldiinae+ PItar in Mikkelsen et al 2006, but sister to Gemminae and Meretricinae in Steppan tree
Carditidae	Hippocampocardia_barbarensis	2424	asiphonate	infaunal_asiphonate	radial	4089.005244	290.0715243	803.5318258	0.265243815	17.40102058	17.67454215	9.813956566	307.5550717	17.53724812	sister to Crassicardia per Perez & Giachetti 2022
Veneridae	Humilaria_kennerleyi	457	siphonate	shallow_infaunal_siphonate	commarginal	7473.48464	2425.222736	4154.288136	0.368602284	36.15280428	28.59510178	20.2171853	1033.793118	32.15265336	molecular analysis
Crassatellidae	Hybolophus_gibbosa	1347	asiphonate	infaunal_asiphonate	commarginal	8817.647185	6029.96913	5973.708196	0.502343487	46.99804978	32.51600611	24.19479067	1528.188874	39.0920564	Hybolophus and Kalolophus implied to be separate descendents of Crassatella by de Vries 2016, both should be placed into the crassatelline polytomy
Veneridae	Hyphantosoma_pollicaris	1296	siphonate	shallow_infaunal_siphonate	commarginal	4454.28995	354.9840114	355.1199106	0.49990431	19.66801587	17.96594428	13.46158741	353.3544771	18.79772532	[taxonomic placement] swap with Hyphantosoma caperi
Veneridae	Hysteroconcha_dione	395	siphonate	shallow_infaunal_siphonate	commarginal	8930.113772	3674.543133	8884.361488	0.292584683	43.48781779	35.45263091	25.00514321	1541.757553	39.26522066	sister to Amiantis in morpho phylogeny of Alvarez et al 2020; Hyst+Ami are sister to Pitar+Proteopitar+Lamelliconcha+Notocallista+Callista+Macrocallista+Megapitaria+Costacallista+Eucallista+Austrocallista
Veneridae	Iliochione_subrugosa	522	siphonate	shallow_infaunal_siphonate	commarginal	10174.43024	11918.07815	9964.324683	0.544642115	47.92483474	39.49878981	32.03413577	1892.972974	43.50830925	following Roopnarine 1997, treat as sister to Anomalocardia
Crassatellidae	Indocrassatella_indica	1393	asiphonate	infaunal_asiphonate	commarginal	5808.418028	1837.275622	2420.931184	0.431466978	24.80342797	24.81742699	19.01325834	615.5572625	24.81042649	[taxonomic placement] group Indocrassatella and place in crassatelline polytomy with Bathytormus etc
Crassatellidae	Indocrassatella_oblongata	1353	asiphonate	infaunal_asiphonate	commarginal	2190.669925	56.09686677	119.5439014	0.319384089	10.39218136	8.458973524	5.372574502	87.90718696	9.375883263	[taxonomic placement] group Indocrassatella and place in crassatelline polytomy with Bathytormus etc
Veneridae	Irus_crenatus	653	siphonate	shallow_infaunal_siphonate	commarginal	5238.549822	738.7507445	2026.222573	0.267181871	24.48882616	18.45442894	15.87830392	451.9273021	21.25858185	molecular analysis
Veneridae	Irusella_lamellifera	556	siphonate	nestler	commarginal	9212.647793	4757.714734	8818.914934	0.350434154	42.02689532	35.36986463	25.40912516	1486.485598	38.55496853	should be sister to Paphonotia and Notopaphia in some configuration (Huber 2010) and all should be sister to Irus (Huber 2010)
Carditidae	Jesonia_crassicosta	2487	asiphonate	epifaunal	radial	9353.015582	5025.18021	7284.771293	0.408220959	49.58188396	38.72884125	32.75143468	1920.248913	43.82064482	molecular analysis
Carditidae	Jesonia_rufescens	3581	asiphonate	epifaunal	radial	6280.885112	1584.199874	2822.658541	0.359485085	26.77180259	26.82311362	19.95105951	718.1031027	26.79744582	[taxonomic placement] group with crassicosta
Crassatellidae	Kalolophus_antillarum	1664	asiphonate	infaunal_asiphonate	commarginal	14610.06379	18046.39377	21011.49585	0.462042213	79.41522036	53.84776528	31.32137155	4276.332145	65.39367053	Hybolophus and Kalolophus implied to be separate descendents of Crassatella by de Vries 2016
Crassatellidae	Kalolophus_digueti	1518	asiphonate	infaunal_asiphonate	commarginal	13428.5603	17590.95942	15372.20989	0.533654979	71.70435521	50.34614383	30.00873955	3610.037781	60.08358995	Hybolophus and Kalolophus implied to be separate descendents of Crassatella by de Vries 2016
Crassatellidae	Kalolophus_speciosus	19	asiphonate	infaunal_asiphonate	commarginal	8058.008	4063.388745	4364.294733	0.482147764	41.92740018	29.39702948	20.28408432	1232.541019	35.10756356	Hybolophus and Kalolophus implied to be separate descendents of Crassatella by de Vries 2016
Veneridae	Katelysia_peronii	618	siphonate	shallow_infaunal_siphonate	commarginal	7349.13758	2086.866839	3550.942334	0.370155636	35.88177267	28.17028737	16.40430146	1010.799848	31.79307861	[taxonomic placement] swap with Katelysia rhytipora
Veneridae	Kereia_greyi	1103	siphonate	deep_infaunal_siphonate	commarginal	11343.89211	8494.463697	21354.22544	0.284584146	46.90827247	47.13416189	34.77963972	2210.982109	47.02108153	[taxonomic placement] group with other Dosinia
Carditidae	Kolmeris_marshalli	2528	asiphonate	infaunal_asiphonate	radial	1803.157248	48.99037623	41.64141926	0.540542929	7.380435693	7.171171572	11.88231467	52.92637063	7.275051246
Carditidae	Kolmeris_paucicostata	2577	asiphonate	infaunal_asiphonate	radial	863.2910978	4.841743899	6.793145157	0.4161401	3.570161237	3.885402871	2.347694895	13.87151472	3.724448244
Veneridae	Kyrina_ponsonbyi	2141	siphonate	shallow_infaunal_siphonate	smooth	4069.145917	253.499461	1064.873222	0.192282095	18.22183352	15.20616119	12.27896154	277.0841376	16.64584445	[taxonomic placement] also accepted as Petricola ponsonbyi in WoRMS, sister to Petricola
Veneridae	Lajonkairia_lajonkairii	660	siphonate	borer	cancellate	2572.323928	48.98903776	244.974101	0.166650274	11.35930466	10.30369912	6.501055725	117.0428574	10.81863473	close to Mysia (Huber 2010)
Veneridae	Lamelliconcha_circinata	527	siphonate	shallow_infaunal_siphonate	commarginal	10751.30515	6986.004087	16482.2371	0.297679065	49.70755224	42.25123377	30.19112236	2100.20541	45.8279981
Veneridae	Lepidocardia_floridella	658	siphonate	shallow_infaunal_siphonate	smooth	3949.401882	327.093564	636.1344544	0.339580616	19.41813896	14.90299407	9.353544743	289.3884098	17.01141998
Veneridae	Leukoma_asperrima	518	siphonate	deep_infaunal_siphonate	radial	8682.985799	3938.35016	7571.371031	0.342175983	39.41197713	34.47791752	24.73643321	1358.842897	36.86248631	molecular analysis
Veneridae	Leukoma_euglypta	2312	siphonate	deep_infaunal_siphonate	commarginal	7158.713249	2044.02526	4483.533345	0.313137788	32.58498393	28.96502163	21.83377706	943.8247644	30.72173114
Veneridae	Lioconcha_fastigiata	413	siphonate	shallow_infaunal_siphonate	smooth	8746.321172	3279.732429	3897.172723	0.456984224	39.95031408	38.34473439	13.33084925	1531.884182	39.13929205	[taxonomic placement] swap with Lioconcha ornata
Veneridae	Liocyma_fluctuosa	654	siphonate	shallow_infaunal_siphonate	commarginal	2590.857445	50.60043588	183.8712022	0.215806211	12.65349472	10.21927645	5.282311352	129.3095606	11.37143617	[taxonomic placement] is a tapetine, place basal Tapetinae
Veneridae	Lirophora_varicosa	188	siphonate	shallow_infaunal_siphonate	commarginal	6713.820059	4824.558382	3103.606151	0.608534089	28.68438191	27.8339308	24.98959617	798.3991011	28.25595691	[taxonomic placement] latilirata placed molecularly, varicosa swapped in
Veneridae	Macrocallista_nimbosa	197	siphonate	deep_infaunal_siphonate	smooth	14462.90167	8187.31149	21017.6093	0.280340137	81.07502649	42.90473445	24.79362165	3478.502482	58.97883079	molecular analysis
Veneridae	Marcia_japonica	626	siphonate	shallow_infaunal_siphonate	commarginal	6833.358693	1641.995246	3425.711513	0.324011496	33.16673783	26.00330534	16.44115149	862.4448109	29.36741069	molecular analysis
Carditidae	Megacardita_ferruginosa	1534	asiphonate	infaunal_asiphonate	radial	6687.510853	2782.4893	3218.968768	0.463635548	30.03723383	26.36653704	20.11798815	791.9778385	28.14210082	[taxonomic placement] swap with Megacardita nodulosa
Carditidae	Megacardita_incrassata	2360	asiphonate	infaunal_asiphonate	radial	8708.263961	6550.656086	6409.898223	0.505430241	40.73879729	36.11376347	27.71153153	1471.231289	38.35663293	[taxonomic placement] swap with Megacardita preissi
Veneridae	Megapitaria_maculata	203	siphonate	shallow_infaunal_siphonate	smooth	11499.91684	7729.398002	16190.632	0.323134963	53.61335986	45.58410073	28.42806191	2443.916796	49.43598686	molecular analysis
Veneridae	Mercenaria_mercenaria	635	siphonate	shallow_infaunal_siphonate	commarginal	26483.31933	176127.245	209927.7492	0.456223201	117.4765386	107.6154213	78.8552953	12642.2872	112.437926	molecular analysis
Veneridae	Meretrix_lamarckii	607	siphonate	shallow_infaunal_siphonate	smooth	15927.06606	23337.38397	23337.38397	0.5	78.68276788	59.53471034	42.35834279	4684.355794	68.44235381	molecular analysis
Veneridae	Microcirce_dilecta	1253	siphonate	shallow_infaunal_siphonate	commarginal	1925.893147	43.83595129	81.00046816	0.351147137	8.733106748	7.954786157	5.465628725	69.46999667	8.334866326	[taxonomic placement] presumably sister to Circe
Carditidae	Milneria_kelseyi	1417	asiphonate	epifaunal	commarginal	1416.383508	17.75920297	32.04483056	0.35658162	5.813893917	6.571311259	5.878161552	38.20490656	6.181011775	Sister to Thecalia+Powellina according to Perez 2019
Carditidae	Miodontiscus_prolongatus	1392	asiphonate	infaunal_asiphonate	radial	1570.926372	45.97711361	37.64895912	0.549794007	6.424751232	6.79186372	4.697061279	43.63603481	6.605757701	sister to Pteromeris per Perez & Giachetti 2022
Veneridae	Mysia_undata	628	siphonate	shallow_infaunal_siphonate	commarginal	5603.879616	351.5897702	2512.526233	0.122756819	25.31572476	23.04228762	14.69043919	583.3322112	24.15227135	molecular analysis
Veneridae	Nanopitar_pilula	688	siphonate	shallow_infaunal_siphonate	smooth	2069.070576	47.73629345	124.6153234	0.276970384	9.300073609	8.555931837	6.140513609	79.57079588	8.920246402	a subgenus of Pitar in original description (Rehder 1943)
Crassatellidae	Nipponocrassatella_japonica	1340	asiphonate	infaunal_asiphonate	commarginal	6471.057828	2520.409704	1662.949375	0.602484668	30.84523277	26.80905656	14.65008053	826.9315899	28.75641824	[taxonomic placement] sister to Nipponocrassatella nana
Veneridae	Notirus_reflexus	598	siphonate	shallow_infaunal_siphonate	commarginal	8354.269216	2357.769713	7519.333242	0.238710655	43.2535324	23.41303216	24.06900279	1012.696345	31.82289027	[taxonomic placement] subgenus of Irus, originally described as a Venerupis
Veneridae	Notocallista_kingii	372	siphonate	shallow_infaunal_siphonate	commarginal	9699.408559	6180.114613	10554.85132	0.369293528	45.83655124	37.54594298	27.10926032	1720.976539	41.48465426	[taxonomic placement] as sister to congener(s) in molecular analysis
Veneridae	Notopaphia_elegans	645	siphonate	shallow_infaunal_siphonate	commarginal	6184.817176	837.7795097	3036.942696	0.216216664	33.28006317	17.76608093	16.99849693	591.2562954	24.31576228	should be sister to Irusella and Paphonotia in some configuration (Huber 2010) and all should be sister to Irus (Huber 2010)
Veneridae	Nutricola_ovalis	677	siphonate	shallow_infaunal_siphonate	smooth	1275.152195	8.25571855	24.95733028	0.248568525	5.847820217	5.342288678	3.117021237	31.24074374	5.589341977	should nest with Gemma and Parastarte (Steppan tree but also Huber 2010)
Veneridae	Pachydesma_stultorum	723	siphonate	deep_infaunal_siphonate	smooth	25887.27972	134947.269	153701.5939	0.4675136	125.9871927	99.41244454	65.35890508	12524.6948	111.9137829	molecular analysis
Veneridae	Panchione_kellettii	552	siphonate	shallow_infaunal_siphonate	commarginal	10361.88518	7379.900703	9968.354286	0.425397293	50.21076392	40.48910358	26.63561622	2032.988821	45.0886773	following Roopnarine 1997, treat as sister to Lirophora
Veneridae	Paphia_rotundata	571	siphonate	shallow_infaunal_siphonate	commarginal	14312.89449	8617.142139	27449.04121	0.238925812	76.20293302	44.74400891	28.02221214	3409.624714	58.39199187	molecular analysis
Veneridae	Paphonotia_elliptica	1076	siphonate	nestler	cancellate	5184.152037	790.5042061	790.5180126	0.499995634	25.09257049	18.4974992	16.93738407	464.1498025	21.54413615	should be sister to Irusella and Notopaphia in some configuration (Huber 2010) and all should be sister to Irus (Huber 2010)
Veneridae	Paratapes_undulatus	621	siphonate	shallow_infaunal_siphonate	commarginal	5646.75496	444.3754525	1856.111725	0.193165803	29.99080722	18.53164589	11.76562532	555.7790195	23.57496595	molecular analysis
Veneridae	Parmulophora_rivularis	451	siphonate	shallow_infaunal_siphonate	smooth	10705.03883	9486.061791	6843.664586	0.580907577	48.28498369	46.33385434	20.61731363	2237.229401	47.29935942
Veneridae	Pectunculus_exoleta	376	siphonate	deep_infaunal_siphonate	commarginal	9414.679906	5373.827434	8519.174693	0.386801023	42.51802308	38.23192688	23.59810622	1625.545949	40.31805984
Veneridae	Pelecyora_nana	665	siphonate	shallow_infaunal_siphonate	commarginal	4967.567921	918.292228	1796.817919	0.33821546	21.3929881	20.3625542	16.16765167	435.6158796	20.87141298
Veneridae	Periglypta_albocancellata	670	siphonate	deep_infaunal_siphonate	cancellate	6077.65785	1230.687465	2334.6897	0.345177357	26.47208572	25.92470072	15.03128212	686.2808997	26.19696356
Veneridae	Petricola_lapicida	191	siphonate	borer	radial	6779.095814	1692.426781	3936.936451	0.300642668	29.35729692	26.76966121	18.67649793	785.8848927	28.03363859
Veneridae	Petricolaria_pholadiformis	239	siphonate	borer	radial	5481.486504	319.6715198	1663.431774	0.161197614	28.80207021	16.34938948	13.31916309	470.8962637	21.70014432
Veneridae	Petricolirus_denticulata	669	siphonate	borer	cancellate	6629.381795	1068.796991	2906.425396	0.268864704	36.31683219	18.58427836	16.56191488	674.9221185	25.97926324
Veneridae	Phacosoma_japonica	384	siphonate	deep_infaunal_siphonate	commarginal	15368.79712	17900.13492	34546.01369	0.341305041	70.5806832	63.48655905	32.75931387	4480.924712	66.93970953
Veneridae	Pitar_simpsoni	221	siphonate	shallow_infaunal_siphonate	commarginal	2206.111977	35.89788162	155.5656326	0.187492023	10.05335214	8.905416048	6.136789651	89.52928345	9.461991516
Veneridae	Pitarenus_cordatus	254	siphonate	shallow_infaunal_siphonate	commarginal	8850.742514	5734.388851	11201.42967	0.338595318	37.1105712	35.86064208	32.10185058	1330.808912	36.48025372
Veneridae	Placamen_placidum	663	siphonate	shallow_infaunal_siphonate	commarginal	4865.508653	966.7125126	893.6250907	0.519643591	21.97184131	19.82380213	13.46625803	435.5654346	20.87020447
Veneridae	Planitivela_planulata	704	siphonate	shallow_infaunal_siphonate	smooth	10846.55546	5106.148347	15222.50664	0.251179842	52.64893042	42.82652508	26.38376877	2254.770739	47.48442628
Carditidae	Pleuromeris_armilla	2539	asiphonate	infaunal_asiphonate	radial	1979.295411	79.72553204	88.98979058	0.472544703	8.136629174	8.749986179	6.669650224	71.19539282	8.437736238
Carditidae	Pleuromeris_benthicola	2562	asiphonate	infaunal_asiphonate	radial	494.1209838	0.867183143	1.417683044	0.379533448	2.284449708	2.035129909	1.384079066	4.649151928	2.156189214
Carditidae	Pleuromeris_bimaculata	2529	asiphonate	infaunal_asiphonate	radial	3228.974339	306.4270529	375.6141373	0.449279394	13.89321473	13.8097437	10.03877671	191.8617347	13.85141634
Carditidae	Pleuromeris_latiuscula	2561	asiphonate	infaunal_asiphonate	radial	671.7442965	2.937141815	3.303977076	0.470611419	2.897734417	2.913961868	1.976122341	8.443887594	2.905836815
Carditidae	Pleuromeris_pygmaea	2586	asiphonate	infaunal_asiphonate	radial	2130.072755	91.08409444	119.9744804	0.43155837	9.302749872	8.973448807	14.31370668	83.47774974	9.13661588
Carditidae	Pleuromeris_tridentata	286	asiphonate	infaunal_asiphonate	radial	1736.283507	63.29499865	49.71573981	0.560079507	7.560608089	7.32235185	5.31405115	55.36143263	7.440526368
Carditidae	Pleuromeris_zelandica	2461	asiphonate	infaunal_asiphonate	radial	5539.054016	1301.062801	1570.596172	0.453070094	25.99238376	22.8078568	15.80203491	592.8305666	24.34811218
Veneridae	Polititapes_aureus	649	siphonate	shallow_infaunal_siphonate	commarginal	7148.486183	2143.534047	4497.046977	0.322793147	34.10772662	27.40991932	19.25800142	934.8900349	30.57597153
Veneridae	Privigna_pilsbryi	1300	siphonate	shallow_infaunal_siphonate	smooth	810.1921303	3.524131802	4.559435436	0.435962453	3.654558821	3.454332951	1.988480422	12.62406296	3.553035738
Veneridae	Protapes_gallus	555	siphonate	shallow_infaunal_siphonate	commarginal	9602.264855	3718.536607	10566.65755	0.26030704	47.96794541	34.55875371	23.86769936	1657.712411	40.71501457
Veneridae	Proteopitar_patagonicus	578	siphonate	shallow_infaunal_siphonate	commarginal	13216.84017	16025.167	29501.45947	0.351995486	57.0167343	54.59168154	38.73253606	3112.639401	55.79103334
Veneridae	Protocallithaca_adamsi	1141	siphonate	deep_infaunal_siphonate	commarginal	16339.02399	19853.06353	54353.31481	0.267538505	72.5179732	62.43097815	43.01116045	4527.368001	67.28571914
Veneridae	Proxichione_chemnitzii	386	siphonate	shallow_infaunal_siphonate	commarginal	13674.91296	12867.00892	34466.81259	0.271835413	60.87535529	55.86034009	41.17694347	3400.518049	58.31396101
Carditidae	Pteromeris_perplana	331	asiphonate	infaunal_asiphonate	radial	1345.473371	24.28854858	20.67825122	0.540144033	5.643495017	5.956447957	3.594672919	33.61518436	5.797860326
Veneridae	Puberella_intapurpurea	205	siphonate	shallow_infaunal_siphonate	commarginal	7931.257127	4808.495505	5510.420594	0.465988429	33.84068864	33.34124836	25.62263383	1128.290805	33.59004026
Carditidae	Purpurocardia_amabilis	2444	asiphonate	infaunal_asiphonate	radial	5800.782996	1740.161689	2616.841652	0.39939416	25.40992611	23.58270205	20.63599884	599.2347164	24.47927116
Carditidae	Purpurocardia_purpurata	2361	asiphonate	infaunal_asiphonate	radial	8250.215932	5712.261267	6070.176355	0.484811501	37.6860997	32.62437193	25.08789015	1229.485333	35.06401764
Veneridae	Redicirce_sulcata	1266	siphonate	shallow_infaunal_siphonate	commarginal	3448.110527	267.4815695	359.7080519	0.426476396	15.96982523	14.58499377	8.247101332	232.9198015	15.26171031
Veneridae	Retrotapes_exalbidus	397	siphonate	shallow_infaunal_siphonate	commarginal	17592.39404	31238.53772	60206.64386	0.341609445	79.82295541	70.39898175	44.87270094	5619.454781	74.96302276
Crassatellidae	Riosatella_brasiliensis	1348	asiphonate	infaunal_asiphonate	commarginal	7202.334083	3749.712316	3749.65281	0.500003967	32.34608579	29.86591024	19.77206779	966.0452947	31.08126919
Crassatellidae	Riosatella_riograndensis	2893	asiphonate	infaunal_asiphonate	commarginal	10186.39105	11643.19825	8221.390684	0.586128326	45.63742911	43.13985027	28.21222041	1968.791859	44.37107006
Veneridae	Ruditapes_decussatus	557	siphonate	shallow_infaunal_siphonate	commarginal	10170.26505	6495.84979	6495.805078	0.500001721	48.32640904	38.35767009	27.99425006	1853.688454	43.0544824
Veneridae	Rupellaria_lithophaga	630	siphonate	borer	radial	4641.899979	306.0390622	1356.707277	0.184056374	22.92125373	15.68466141	12.64292434	359.5121038	18.96080441
Crassatellidae	Salaputium_iredalei	3324	asiphonate	infaunal_asiphonate	commarginal	1152.839685	13.18549156	16.25228874	0.447910523	5.46025307	4.398897245	3.357425175	24.01909219	4.900927686
Veneridae	Samarangia_quadrangularis	1110	siphonate	shallow_infaunal_siphonate	agglutinate	11780.36251	11212.24964	16182.83492	0.409279614	53.09777122	49.62185932	28.70273674	2634.810134	51.33040165
Veneridae	Saxidomus_purpurata	729	siphonate	deep_infaunal_siphonate	commarginal	19157.31436	42379.94019	80235.31403	0.345633506	88.55170284	69.60481323	52.08932488	6163.624737	78.5087558
Crassatellidae	Scissulatina_contraria	2887	asiphonate	infaunal_asiphonate	scissulate	5833.029213	2132.183297	1749.837899	0.549245661	26.98019268	23.35583667	16.65184985	630.1449735	25.10268857
Crassatellidae	Scissulatina_ornata	3264	asiphonate	infaunal_asiphonate	scissulate	5360.321895	1680.667358	1180.401941	0.587426302	24.34510913	22.20829287	14.59887198	540.6633134	23.25216793
Veneridae	Striacallista_phasianella	473	siphonate	shallow_infaunal_siphonate	commarginal	4602.371087	471.7598475	981.342259	0.324657053	22.85581959	17.11484042	10.35921375	391.173705	19.77811176
Carditidae	Strophocardia_megastropha	1667	asiphonate	infaunal_asiphonate	radial	12888.8158	25688.28455	22166.59208	0.536795544	52.87060748	58.23037875	45.86177217	3078.675498	55.48581349
Veneridae	Sunemeroe_menstrualis	710	siphonate	shallow_infaunal_siphonate	smooth	12236.83125	13280.35733	12891.60573	0.507426871	57.42726533	50.74988383	26.53784057	2914.427044	53.98543363
Veneridae	Sunetta_meroe	777	siphonate	shallow_infaunal_siphonate	commarginal	8142.184263	2437.582096	4342.81253	0.359504458	40.99345256	30.50861418	16.31409977	1250.653428	35.36457872
Veneridae	Sunettina_solanderii	1048	siphonate	shallow_infaunal_siphonate	smooth	10746.79421	11708.71458	10104.18131	0.536779465	52.66357428	41.23633831	28.52981221	2171.652965	46.60099747
Crassatellidae	Talabrica_aurora	3472	asiphonate	infaunal_asiphonate	commarginal	2150.14588	71.41496275	80.53320524	0.46999555	10.01572896	8.924907856	5.102845895	89.38945812	9.454599839
Crassatellidae	Talabrica_bellula	1434	asiphonate	infaunal_asiphonate	commarginal	3204.847165	235.6596909	221.2411178	0.515778669	16.01762646	12.36065921	7.039774213	197.988422	14.07083587
Crassatellidae	Talabrica_carnea	1489	asiphonate	infaunal_asiphonate	commarginal	3481.945199	357.9653354	380.3818571	0.484819796	16.29432795	13.84603312	8.61971867	225.6118044	15.02037964
Veneridae	Tapes_conspersus	726	siphonate	shallow_infaunal_siphonate	commarginal	15634.77042	15496.59757	41706.16172	0.27090647	76.20210926	55.30685534	36.30173174	4214.499033	64.91917308
Veneridae	Tawera_gallinula	763	siphonate	shallow_infaunal_siphonate	commarginal	8003.776476	3526.876373	5383.27282	0.39582686	37.98058438	30.27710713	21.89134583	1149.942222	33.91079802
Carditidae	Thecalia_concamerata	1332	asiphonate	infaunal_asiphonate	radial	2784.386799	130.1465233	253.1830611	0.33951599	13.35016831	11.62835129	8.571552337	155.2404469	12.45955244
Veneridae	Timoclea_marica	808	siphonate	shallow_infaunal_siphonate	cancellate	6994.704407	2120.182885	3038.548171	0.410989226	33.66917097	26.86375905	17.59685927	904.4804963	30.07458223
Veneridae	Timoclea_ovata	811	siphonate	shallow_infaunal_siphonate	radial	2734.370226	115.7555063	242.7172397	0.32291299	12.88299353	10.99436871	7.026852656	141.640381	11.90127644
Veneridae	Tivela_tripla	800	siphonate	deep_infaunal_siphonate	smooth	5721.588847	1261.242033	2186.838802	0.365780877	25.99144149	23.53923039	16.40350232	611.8185295	24.73496573
Veneridae	Transennella_conradina	292	siphonate	shallow_infaunal_siphonate	smooth	2376.909216	76.53426392	161.0316331	0.322160145	11.48961069	9.100349482	5.965181844	104.5594727	10.22543264
Veneridae	Transenpitar_americana	802	siphonate	shallow_infaunal_siphonate	commarginal	4664.251886	711.7232985	1161.253452	0.3799958	21.74212377	18.38114309	12.88003488	399.6450881	19.99112523
Carditidae	Venericardia_africana	2560	asiphonate	infaunal_asiphonate	radial	747.0374046	4.347697566	2.806164667	0.607741305	3.036806709	3.492809977	1.916467698	10.60698877	3.256837235
Carditidae	Venericardia_reinga	2426	asiphonate	infaunal_asiphonate	radial	4328.589187	595.2395549	1087.406851	0.353752014	20.41441942	16.62085535	13.82110278	339.3051121	18.42023648
Veneridae	Venerupis_dura	563	siphonate	shallow_infaunal_siphonate	commarginal	10289.81198	6467.579987	10741.54069	0.375822804	51.18009624	35.32051632	24.17776482	1807.707424	42.51714271
Veneridae	Ventricoloidea_cassinaeformis	700	siphonate	shallow_infaunal_siphonate	commarginal	9737.560777	6301.271445	10522.02651	0.374556253	44.96868742	38.74052202	26.81082596	1742.110425	41.73859635
Veneridae	Venus_verrucosa	709	siphonate	shallow_infaunal_siphonate	commarginal	9764.404489	6093.140591	11248.42294	0.351360509	44.24843529	39.58676136	28.82728252	1751.652248	41.85274481
Carditidae	Vimentum_dilectum	2537	asiphonate	infaunal_asiphonate	radial	2506.626969	128.2644573	158.4632361	0.447338922	11.24950125	10.3823653	7.019714391	116.7964314	10.80723977
