# Supplementary material for: Key Adaptive Trait Promotes Contrasting Modes of Diversification in a Bivalve Clade
Source: Evol Biol. 2024 Nov 28;52(1):26–39. doi: 10.1007/s11692-024-09643-6 (PMC11830643; doi:10.1007/s11692-024-09643-6)
Supplement: Supplementary file 4 — Supplementary file4 (CSV 16 KB) [file 11692_2024_9643_MOESM4_ESM.csv]

group	logSL
Astartidae	3.70130197411249
Astartidae	3.97029191355212
Astartidae	3.55534806148941
Astartidae	4.00733318523247
Astartidae	3.40119738166216
Astartidae	2.19722457733622
Astartidae	3.6454498961866
Astartidae	3.13549421592915
Astartidae	2.484906649788
Astartidae	3.52636052461616
Astartidae	1.38629436111989
Astartidae	3.17387845893747
Astartidae	2.43361335540045
Astartidae	2.70805020110221
Astartidae	3.35340671782581
Astartidae	1.94591014905531
Astartidae	3.80666248977032
Astartidae	3.55248682920838
Astartidae	3.63758615972639
Astartidae	2.99573227355399
Astartidae	3.3322045101752
Astartidae	1.25276296849537
Astartidae	1.6094379124341
Astartidae	0.405465108108164
Astartidae	0.683096844706444
Astartidae	0.262364264467491
Astartidae	0.693147180559945
Astartidae	3.39450839351136
Astartidae	3.22684399451738
Carditidae	2.9704144655697
Carditidae	2.99573227355399
Carditidae	3.12456514539696
Carditidae	2.58021682959233
Carditidae	2.63905732961526
Carditidae	2.39789527279837
Carditidae	3.68887945411394
Carditidae	3.55534806148941
Carditidae	4.60517018598809
Carditidae	3.33932197794407
Carditidae	3.04452243772342
Carditidae	3.23474917402449
Carditidae	4.06044301054642
Carditidae	3.56953269648137
Carditidae	3.3322045101752
Carditidae	3.56104608260405
Carditidae	3.40119738166216
Carditidae	2.56494935746154
Carditidae	4.20319896713418
Carditidae	3.41772668361337
Carditidae	3.25424296870549
Carditidae	3.3499040872746
Carditidae	3.61091791264422
Carditidae	3.80666248977032
Carditidae	1.91692261218206
Carditidae	4.44265125649032
Carditidae	2.19722457733622
Carditidae	3.63758615972639
Carditidae	2.04122032885964
Carditidae	4.02535169073515
Carditidae	1.30833281965018
Carditidae	1.66770682055808
Carditidae	1.38629436111989
Carditidae	0.955511445027436
Carditidae	1.19392246847243
Carditidae	2.01490302054226
Carditidae	1.7404661748405
Carditidae	1.96009478404727
Carditidae	2.4423470353692
Carditidae	2.14006616349627
Carditidae	1.33500106673234
Carditidae	2.30258509299405
Carditidae	1.94591014905531
Carditidae	1.09861228866811
Carditidae	1.87180217690159
Carditidae	1.6094379124341
Carditidae	0.693147180559945
Carditidae	0.916290731874155
Carditidae	2.99071973173045
Carditidae	3.66356164612965
Carditidae	3.76120011569356
Carditidae	3.09104245335832
Carditidae	3.10009228887823
Carditidae	4.35670882668959
Carditidae	3.78872478908365
Carditidae	3.85014760171006
Carditidae	4.0943445622221
Carditidae	3.73766961828337
Carditidae	3.78418963391826
Carditidae	0.641853886172395
Carditidae	0.78845736036427
Carditidae	3.18221184049661
Carditidae	3.35689712276558
Carditidae	3.49650756146648
Carditidae	1.39871688111845
Carditidae	2.69462718077007
Carditidae	3.2188758248682
Carditidae	3.36729582998647
Carditidae	2.83321334405622
Carditidae	3.3357695763397
Carditidae	3.29583686600433
Carditidae	1.70474809223843
Carditidae	1.85629799036563
Carditidae	1.79175946922805
Carditidae	3.46573590279973
Carditidae	2.484906649788
Carditidae	2.71469474382088
Carditidae	3.17805383034795
Carditidae	3.87120101090789
Carditidae	3.26956893918372
Carditidae	2.06686275947298
Carditidae	3.25809653802148
Carditidae	3.10458667846607
Carditidae	3.05870707271538
Carditidae	2.33214389523559
Carditidae	2.96527306606928
Carditidae	2.70805020110221
Carditidae	2.29253475714054
Carditidae	4.50645421304893
Carditidae	1.80828877117927
Carditidae	3.91202300542815
Carditidae	3.48431228837266
Carditidae	4.60116216459055
Carditidae	2.89037175789616
Carditidae	2.07944154167984
Carditidae	2.84490938381941
Carditidae	0.470003629245736
Carditidae	1.16315080980568
Carditidae	3.98898404656427
Carditidae	1.25276296849537
Carditidae	1.02961941718116
Crassatellidae	3.19458313229916
Crassatellidae	3.27714473299218
Crassatellidae	3.50855589998265
Crassatellidae	3.29583686600433
Crassatellidae	4.13356527537538
Crassatellidae	3.80666248977032
Crassatellidae	3.3322045101752
Crassatellidae	3.36729582998647
Crassatellidae	3.55534806148941
Crassatellidae	3.84374416467485
Crassatellidae	2.90690105984738
Crassatellidae	1.50407739677627
Crassatellidae	2.35137525716348
Crassatellidae	2.83321334405622
Crassatellidae	3.23080439573347
Crassatellidae	1.79175946922805
Crassatellidae	1.87180217690159
Crassatellidae	3.16968558067743
Crassatellidae	2.9391619220656
Crassatellidae	2.85070650150373
Crassatellidae	3.25809653802148
Crassatellidae	3.52636052461616
Crassatellidae	1.84054963339749
Crassatellidae	1.38629436111989
Crassatellidae	1.09861228866811
Crassatellidae	1.52605630349505
Crassatellidae	2.19722457733622
Crassatellidae	1.55814461804655
Crassatellidae	1.45861502269952
Crassatellidae	1.85629799036563
Crassatellidae	2.39789527279837
Crassatellidae	1.94591014905531
Crassatellidae	1.1314021114911
Crassatellidae	4.12713438504509
Crassatellidae	3.83514196109219
Crassatellidae	2.30258509299405
Crassatellidae	3.79098467705109
Crassatellidae	4.11087386417331
Crassatellidae	4.38202663467388
Crassatellidae	4.79579054559674
Crassatellidae	4.49980967033027
Crassatellidae	4.55387689160054
Crassatellidae	3.97029191355212
Crassatellidae	4.53259949315326
Crassatellidae	3.17805383034795
Crassatellidae	2.58776403522771
Crassatellidae	2.99573227355399
Crassatellidae	2.79728133483015
Crassatellidae	2.77258872223978
Crassatellidae	2.52572864430826
Crassatellidae	4.26127043353808
Crassatellidae	4.65396035015752
Crassatellidae	4.17438726989564
Crassatellidae	3.2188758248682
Crassatellidae	3.68887945411394
Crassatellidae	3.73050112880476
Crassatellidae	3.66356164612965
Crassatellidae	1.70474809223843
Crassatellidae	2.07944154167984
Crassatellidae	1.51512723296286
Crassatellidae	1.90210752639692
Crassatellidae	3.47506723022861
Crassatellidae	3.11351530921037
Crassatellidae	3.42100000895834
Crassatellidae	2.89037175789616
Crassatellidae	2.75366071235426
Crassatellidae	3.09104245335832
Crassatellidae	2.46809953147162
Crassatellidae	2.56494935746154
Veneridae	4.20469261939097
Veneridae	4.07923092441205
Veneridae	4.33073334028633
Veneridae	4.53259949315326
Veneridae	4.86753445045558
Veneridae	3.2188758248682
Veneridae	3.71357206670431
Veneridae	2.95751106073379
Veneridae	3.81109708683819
Veneridae	4.17438726989564
Veneridae	4.21656219494635
Veneridae	4.92435092549924
Veneridae	4.71849887129509
Veneridae	4.63472898822964
Veneridae	4.04305126783455
Veneridae	3.54095932403731
Veneridae	3.78418963391826
Veneridae	3.04452243772342
Veneridae	3.67630067190708
Veneridae	3.24649099190117
Veneridae	3.40119738166216
Veneridae	3.13549421592915
Veneridae	2.19722457733622
Veneridae	2.54944517092557
Veneridae	3.47196645255036
Veneridae	3.09104245335832
Veneridae	3.94352167248752
Veneridae	3.65065824129374
Veneridae	3.17805383034795
Veneridae	4.24849524204936
Veneridae	3.68887945411394
Veneridae	3.29583686600433
Veneridae	3.61361696961339
Veneridae	3.89182029811063
Veneridae	3.3322045101752
Veneridae	3.73766961828337
Veneridae	3.66356164612965
Veneridae	3.42426265459315
Veneridae	3.80666248977032
Veneridae	3.5918177412708
Veneridae	3.91202300542815
Veneridae	4.19870457754634
Veneridae	2.39789527279837
Veneridae	4.00003388275086
Veneridae	3.59731226058845
Veneridae	4.22829253473184
Veneridae	2.87356463957978
Veneridae	3.49650756146648
Veneridae	4.07753744390572
Veneridae	4.38825718442452
Veneridae	4.50092016461429
Veneridae	3.55534806148941
Veneridae	4.31748811353631
Veneridae	3.60821155104648
Veneridae	3.64021428213266
Veneridae	3.93182563272433
Veneridae	3.61091791264422
Veneridae	3.25809653802148
Veneridae	4.60517018598809
Veneridae	3.85439389259151
Veneridae	4.35670882668959
Veneridae	2.99573227355399
Veneridae	4.15103990589865
Veneridae	4.66438204561994
Veneridae	3.89995042419388
Veneridae	4.66249525260736
Veneridae	3.15700042115011
Veneridae	3.84801767545223
Veneridae	5.07517381523383
Veneridae	3.34286180464919
Veneridae	3.87949981372259
Veneridae	4.40671924726425
Veneridae	3.57794789340665
Veneridae	3.95124371858143
Veneridae	3.8286413964891
Veneridae	3.31418600467253
Veneridae	3.85014760171006
Veneridae	4.18965474202643
Veneridae	2.70805020110221
Veneridae	4.48863636973214
Veneridae	4.30406509320417
Veneridae	4.78749174278205
Veneridae	4.06044301054642
Veneridae	3.19867311755068
Veneridae	3.76120011569356
Veneridae	4.0943445622221
Veneridae	4.17284762371004
Veneridae	3.87120101090789
Veneridae	3.69635146895264
Veneridae	3.75419892023458
Veneridae	4.4188406077966
Veneridae	2.94443897916644
Veneridae	3.33932197794407
Veneridae	2.77258872223978
Veneridae	4.60116216459055
Veneridae	4.44265125649032
Veneridae	3.06339092202781
Veneridae	3.56671182013973
Veneridae	4.5358201078533
Veneridae	4.2780540442909
Veneridae	4.47733681447821
Veneridae	4.41642806139121
Veneridae	2.63905732961526
Veneridae	3.20274644293832
Veneridae	3.44998754583159
Veneridae	2.89037175789616
Veneridae	2.95491027903374
Veneridae	3.90801498403061
Veneridae	3.43398720448515
Veneridae	3.55248682920838
Veneridae	4.21360798304892
Veneridae	4.3333614626926
Veneridae	4.19116874685764
Veneridae	4.24992279404054
Veneridae	3.76815263500844
Veneridae	4.39814601655377
Veneridae	3.51749783735832
Veneridae	2.16332302566054
Veneridae	1.94591014905531
Veneridae	1.38629436111989
Veneridae	2.14006616349627
Veneridae	2.41591377830105
Veneridae	3.63758615972639
Veneridae	4.02535169073515
Veneridae	6.03068526026126
Veneridae	3.4626060097908
Veneridae	3.46573590279973
Veneridae	3.41772668361337
Veneridae	3.58351893845611
Veneridae	4.12713438504509
Veneridae	4.00733318523247
Veneridae	4.716711560721
Veneridae	4.52287494326126
Veneridae	3.3603753871419
Veneridae	5.05305600998021
Veneridae	4.14313472639153
Veneridae	4.49088103958596
Veneridae	3.68386691229039
Veneridae	4.04480411666196
Veneridae	4.39444915467244
Veneridae	4.46935046284556
Veneridae	4.02891675689965
Veneridae	3.74950407593037
Veneridae	5.01063529409626
Veneridae	3.52046080248897
Veneridae	3.74004774068834
Veneridae	3.91999117507732
Veneridae	1.44691898293633
Veneridae	4.0517849478033
Veneridae	4.34380542185368
Veneridae	4.84418708645859
Veneridae	3.50254987592244
Veneridae	3.48124008933569
Veneridae	3.97029191355212
Veneridae	4.65871095291612
Veneridae	3.8607297110406
Veneridae	3.15273602236366
Veneridae	3.72569342723665
Veneridae	2.07944154167984
Veneridae	1.96009478404727
Veneridae	1.50407739677627
Veneridae	3.30688670219091
Veneridae	4.00914971615887
Veneridae	4.55387689160054
Veneridae	3.98898404656427
Veneridae	3.26575941076705
Veneridae	2.84199817361195
Veneridae	4.01096295328305
Veneridae	3.8458832029236
Veneridae	4.46590811865458
Veneridae	3.24259235148552
Veneridae	4.04129534113228
Veneridae	3.93963817246112
Veneridae	3.92789635458444
Veneridae	3.45946628978613
Veneridae	3.36729582998647
Veneridae	3.9759363311718
Veneridae	3.96081316959758
Veneridae	3.14845336057165
Veneridae	2.80336038090653
Veneridae	3.28840188751681
Veneridae	1.92861865194525
Veneridae	1.88706964903238
Veneridae	3.97217692824789
Veneridae	4.07073469658297
Veneridae	3.43720781918519
Veneridae	4.16200321069592
Veneridae	4.55807857845424
Veneridae	4.66343909411207
Veneridae	3.75185425327532
Veneridae	3.45631668088323
Veneridae	2.91777073208428
Veneridae	4.07243972683405
Veneridae	3.77734810210154
Veneridae	2.79116510781272
Veneridae	3.64283551561253
Veneridae	3.83514196109219
Veneridae	3.85862222870103
Veneridae	3.32143241319329
Veneridae	2.42036812865043
Veneridae	3.92197333628131
Veneridae	3.71843825635548
Veneridae	1.20297230399235
Veneridae	3.87535902105655
Veneridae	4.53152364581979
Veneridae	4.09767235231478
Veneridae	3.97968165390196
Veneridae	5.23644196282995
Veneridae	3.38777436133001
Veneridae	4.8652240913224
Veneridae	4.57574137529728
Veneridae	4.93447393313069
Veneridae	5.12396397940326
Veneridae	4.13676527810605
Veneridae	4.22537282462851
Veneridae	4.23265617801961
Veneridae	4.72561633906396
Veneridae	4.74493212836325
Veneridae	4.18205014264121
Veneridae	4.27666611901606
Veneridae	4.80402104473326
Veneridae	1.3609765531356
Veneridae	1.19392246847243
Veneridae	3.05870707271538
Veneridae	2.52572864430826
Veneridae	1.79175946922805
Veneridae	4.15888308335967
Veneridae	4.38202663467388
Veneridae	2.11625551480255
Veneridae	2.30258509299405
Veneridae	5.17048399503815
Veneridae	4.39937527300849
Veneridae	4.63763737612559
Veneridae	4.21950770517611
Veneridae	4.49980967033027
Veneridae	4.36182392735636
Veneridae	4.30135873160643
Veneridae	4.4414740933173
Veneridae	3.98341300151482
Veneridae	3.79548918917219
Veneridae	4.70772677431318
Veneridae	4.15575319035074
Veneridae	4.2017030805426
Veneridae	4.52612697864764
Veneridae	3.83297979808769
Veneridae	4.0876555740713
Veneridae	1.22377543162212
Veneridae	3.83945231259331
Veneridae	3.58905911883173
Veneridae	3.12236492448736
Veneridae	3.86283276123737
Veneridae	3.65842024662923
Veneridae	4.77068462446567
Veneridae	5.03109130266364
Veneridae	2.7408400239252
Veneridae	3.79773385902602
Veneridae	3.67376581630389
Veneridae	3.74242022104197
Veneridae	4.43081679884331
Veneridae	3.3499040872746
Veneridae	3.79098467705109
Veneridae	4.09933210373314
Veneridae	4.02177386938726
Veneridae	4.07414185490458
Veneridae	4.23410650459726
Veneridae	4.02713581252865
Veneridae	2.78809290877575
Veneridae	4.10429489307527
Veneridae	3.94545778151438
Veneridae	3.79997350161952
Veneridae	4.13196142579341
Veneridae	2.56494935746154
Veneridae	3.52636052461616
Veneridae	3.96840333886425
Veneridae	3.8416005411316
Veneridae	3.44680789291421
Veneridae	3.62434093297637
Veneridae	2.484906649788
Veneridae	3.8177123259569
Veneridae	3.10458667846607
Veneridae	3.21486780347066
Veneridae	3.77276093809464
Veneridae	3.82209829790016
Veneridae	3.37073817417745
Veneridae	3.1904763503465
Veneridae	3.27336401015227
Veneridae	3.34638914516716
Veneridae	1.33500106673234
Veneridae	1.28093384546206
Veneridae	4.21508617991823
Veneridae	4.33467293829041
Veneridae	4.27388447605418
Veneridae	4.52178857704904
Veneridae	4.56434819146784
Veneridae	4.72738781871234
Veneridae	4.57264699428253
Veneridae	4.26267987704132
Veneridae	3.41444260841218
Veneridae	3.60549784517489
Veneridae	3.72086249996699
Veneridae	3.45315712059287
Veneridae	4.91265488573605
Veneridae	5.04985600724954
Veneridae	4.70682383971459
Veneridae	3.13113691056019
Veneridae	4.35156742718917
Veneridae	3.9963641538619
Veneridae	3.92395157629342
Veneridae	4.72827238312207
Veneridae	2.83321334405622
Veneridae	4.06902675423781
Veneridae	3.51154543883102
Veneridae	3.88156379794344
Veneridae	2.90690105984738
Veneridae	2.23001440015921
Veneridae	2.32238772029023
Veneridae	2.37024374146786
Veneridae	3.66612246699132
Veneridae	2.64617479738412
Veneridae	6.44888939414686
Veneridae	4.26829786934554
Veneridae	4.11087386417331
Veneridae	3.69137633431252
Veneridae	3.91800507710569
Veneridae	4.32413265625498
Veneridae	4.64535197562092
Veneridae	2.68102152871429
Veneridae	2.8094026953625
Veneridae	2.4423470353692
Veneridae	3.49953328238302
Veneridae	3.37416870927424
Veneridae	3.90399083373088
Carditidae	3.71357206670431
Astartidae	2.30258509299405
