# Supplementary material for: Key Adaptive Trait Promotes Contrasting Modes of Diversification in a Bivalve Clade
Source: Evol Biol. 2024 Nov 28;52(1):26–39. doi: 10.1007/s11692-024-09643-6 (PMC11830643; doi:10.1007/s11692-024-09643-6)
Supplement: Supplementary file 5 — Supplementary file5 (XLSX 68 KB) [file 11692_2024_9643_MOESM5_ESM.xlsx]

## Sheet: Supplementary Table 1
binomial	meshid	shell_volume	shell_CS	BV_volume	nvalve	totCS	totSV	totBV	propSV	valid_family	valid_genus	valid_species	valid_species_authority	length_mm	height_mm	size	asp	substrate	tree_placement_by	Reference
Astarte_borealis	1093	698.293	2982.49	688.529	1	5964.97	1396.59	1377.06	0.50352	Astartidae	Tridonta	borealis	(Schumacher 1817)	55	43	48.6313	0.781818	infaunal_asiphonate	molecular analysis	Gonzalez & Giribet 2015
Astarte_concha	882	19.0861	785.458	16.4062	1	1570.92	38.1722	32.8125	0.537753	Astartidae	Astarte	concha	Huber 2010	8.2	7.8	7.9975	0.95122	infaunal_asiphonate	[taxonomic placement] as sister to congener(s) in molecular analysis	This study
Astarte_esquimalti	2892	265.607	1813.46	247.969	1	3626.92	531.215	495.938	0.517172	Astartidae	Astarte	esquimalti	(Baird 1863)	23	19.5	21.1778	0.847826	infaunal_asiphonate	[taxonomic placement] as sister to congener(s) in molecular analysis	This study
Astarte_montagui	3579	304.604	2012.75	215.088	1	4025.51	609.208	430.175	0.586124	Astartidae	Tridonta	montagui	(Dillwyn 1817)	45	37	40.8044	0.822222	infaunal_asiphonate	molecular analysis	Gonzalez & Giribet 2015
Astarte_smithii	1237	48.6404	1066.17	41.1123	1	2132.34	97.2808	82.2247	0.541938	Astartidae	Astarte	smithii	Dall 1886	7	6	6.48074	0.857143	infaunal_asiphonate	[taxonomic placement] as sister to congener(s) in molecular analysis	This study
Astarte_subaequilatera	1087	1394.43	3294.79	1053.76	1	6589.58	2788.87	2107.53	0.569576	Astartidae	Astarte	subaequilatera	Sowerby II, 1854	34.9	30	32.3574	0.859599	infaunal_asiphonate	[taxonomic placement] as sister to congener(s) in molecular analysis	This study
Astarte_sulcata	3074	1966.67	3701.84	1363.29	1	7403.68	3933.33	2726.58	0.590599	Astartidae	Astarte	sulcata	(da Costa 1778)	30	24.6	27.1662	0.82	infaunal_asiphonate	molecular analysis	Gonzalez & Giribet 2015
Astarte_undata	1072	1346.91	3243.13	1010.76	1	6486.26	2693.82	2021.52	0.571288	Astartidae	Astarte	undata	Gould 1841	38	32.6	35.1966	0.857895	infaunal_asiphonate	molecular analysis	Gonzalez & Giribet 2015
Digitaria_digitaria	2632	20.0952	838.293	19.2711	1	1676.59	40.1904	38.5423	0.510467	Astartidae	Digitaria	digitaria	(Linnaeus 1758)	9	7.9	8.43208	0.877778	infaunal_asiphonate	molecular analysis	Gonzalez & Giribet 2015
Goodallia_triangularis	2646	0.701288	256.71	0.599533	1	513.419	1.40258	1.19907	0.539112	Astartidae	Goodallia	triangularis	(Montagu 1803)	4	3.8	3.89872	0.95	infaunal_asiphonate	molecular analysis	Gonzalez & Giribet 2015
Astarte_castanea	641	1208.91	3021.16	579.131	1	6042.33	2417.81	1158.26	0.676108	Astartidae	Isocrassina	castanea	(Say 1822)	29.8	28	28.886	0.939597	infaunal_asiphonate	molecular analysis	Gonzalez & Giribet 2015
Astarte_fusca	2643	353.479	2025	227.711	1	4050.01	706.958	455.421	0.608199	Astartidae	Laevastarte	fusca	(Poli 1791)	24	21	22.4499	0.875	infaunal_asiphonate	molecular analysis	Gonzalez & Giribet 2015
Bathycardita_raouli	2641	1351.89	3347.79	1093.45	1	6695.58	2703.77	2186.9	0.552842	Carditidae	Bathycardita	raouli	(Angas 1872)	40	31.4	35.4401	0.785	infaunal_asiphonate	[from literature] B. raouli sister to Megacardita jouanetti	Perez & Giachetti 2020
Beguina_semiorbiculata	1680	5352.58	6221	6915.9	1	12442	10705.2	13831.8	0.436287	Carditidae	Beguina	semiorbiculata	(Linnaeus 1758)	100	61.9	78.6766	0.619	epifaunal	[from literature] B. semiorbiculata sister to Cardita variegata	Perez & Giachetti 2020
Cardiocardita_ajar	2437	562.188	2616.15	820.006	1	5232.29	1124.38	1640.01	0.406736	Carditidae	Cardiocardita	ajar	("Adanson" Brugui?®re 1792)	36	32	33.9411	0.888889	infaunal_asiphonate	[higher clade placement] member of Venericardiinae	MolluscaBase eds. (2021). Cardiocardita Anton, 1838.
Cardita_distorta	1576	754.013	3015.84	672.282	1	6031.69	1508.03	1344.56	0.528652	Carditidae	Cardita	aoteana	Finlay 1927	35.5	25.5	30.0874	0.71831	epifaunal	molecular analysis	Gonzalez & Giribet 2015
Cardita_aviculina	2418	327.472	2542.14	545.025	1	5084.29	654.945	1090.05	0.375328	Carditidae	Cardita	aviculina	Lamarck 1819	28	15.6	20.8998	0.557143	epifaunal	[taxonomic placement] as sister to congener(s) in molecular analysis	This study
Cardita_brookesi	2524	93.1675	1400.14	132.676	1	2800.27	186.335	265.352	0.412532	Carditidae	Powellina	brookesi	Finlay 1927	14	7.5	10.247	0.535714	epifaunal	[from literature] Sister to Thecalia	Perez 2019
Cardita_calyculata	2420	154.796	1643.03	165.7	1	3286.05	309.592	331.4	0.482989	Carditidae	Cardita	calyculata	(Linnaeus 1758)	25	45	33.541	1.8	epifaunal	molecular analysis	Gonzalez & Giribet 2015
Cardita_excisa	2353	50.9388	1203.48	77.0008	1	2406.97	101.878	154.001	0.398147	Carditidae	Cardita	excisa	Philippi 1847	13	8	10.198	0.615385	epifaunal	[molecular analysis] as Cardita thaanumi (Dall, Bartsch & Rehder 1938)	Gonzalez & Giribet 2015
Cardita_muricata	2417	731.031	3105.97	1020.15	1	6211.93	1462.06	2040.3	0.41745	Carditidae	Cardita	muricata	Sowerby 1833	35	21.2	27.2397	0.605714	epifaunal	[taxonomic placement] as sister to congener(s) in molecular analysis	This study
Cardita_variegata	2357	3260.16	4822.42	4167.31	1	9644.84	6520.33	8334.63	0.438933	Carditidae	Cardita	variegata	Bruguiere 1792	45	30.5	37.0473	0.677778	epifaunal	[molecular analysis] note not grouped by molecular analysis with congeners	Unpublished Genbank data
Carditamera_affinis	2477	2170.22	5600.21	3215.21	1	11200.4	4340.44	6430.43	0.40298	Carditidae	Carditamera	affinis	(Sowerby 1833)	100	43.5	65.9545	0.435	infaunal_asiphonate	molecular analysis	Gonzalez & Giribet 2015
Carditamera_gracilis	2431	436.929	3008.24	735.695	1	6016.49	873.858	1471.39	0.372608	Carditidae	Carditamera	gracilis	(Shuttleworth 1856)	38	21	28.2489	0.552632	infaunal_asiphonate	[genus placement] as sister to congener(s) in molecular analysis	This study
Carditamera_radiata	2479	989.381	4295.3	1876.89	1	8590.6	1978.76	3753.78	0.345181	Carditidae	Carditamera	radiata	(Sowerby 1833)	56	24.7	37.1914	0.441071	infaunal_asiphonate	[genus placement] as sister to congener(s) in molecular analysis	This study
Carditella_tegulata	3565	2.09556	422.49	3.00164	1	844.981	4.19111	6.00328	0.411119	Carditidae	Carditella	tegulata	(Reeve 1843)	7	6	6.48074	0.857143	infaunal_asiphonate	[higher clade placement] sister to Carditopsis	This study
Carditellopsis_concinna	2565	0.11668	146.612	0.0734537	1	293.224	0.23336	0.146907	0.613673	Carditidae	Carditellopsis	concinna	(Melvill 1918)	2	1.75	1.87083	0.875	infaunal_asiphonate	[higher clade placement] genus sister to other Condylocardiidae	This study
Carditellopsis_valida	2576	1.02522	337.382	2.0872	1	674.764	2.05044	4.1744	0.329396	Carditidae	Carditellopsis	valida	(Verco 1908)	3.7	3.7	3.7	1	infaunal_asiphonate	[higher clade placement] genus sister to other Condylocardiidae	This study
Cardites_antiquatus	2439	2621.8	3885.71	2671.84	1	7771.42	5243.6	5343.69	0.495273	Carditidae	Cardites	antiquatus	(Linnaeus 1758)	39	37.4	38.1916	0.958974	infaunal_asiphonate	molecular analysis	Gonzalez & Giribet 2015
Cardites_bicolor	1320	563.406	2531.51	789.845	1	5063.01	1126.81	1579.69	0.416335	Carditidae	Cardites	bicolor	(Lamarck 1819)	43	30.2	36.0361	0.702326	infaunal_asiphonate	[from literature] Cardites is Venericardiinae; grouped with antiquatus, not floridanus which is in an anomalous taxonomic position molecularly	MolluscaBase eds. (2024). Cardites Link, 1807
Cardites_canaliculata	2456	1108.11	3297	1854.08	1	6594	2216.21	3708.16	0.374084	Carditidae	Cardites	canaliculata	(Reeve 1843)	22	20	20.9762	0.909091	infaunal_asiphonate	[from literature] Cardites is Venericardiinae; grouped with antiquatus, not floridanus which is in an anomalous taxonomic position molecularly	MolluscaBase eds. (2024). Cardites Link, 1807
Cardites_crassicostata	2540	24797.8	7553.45	20230.6	1	15106.9	49595.5	40461.2	0.550714	Carditidae	Cardites	crassicostata	(Sowerby 1825)	78	77	77.4984	0.987179	infaunal_asiphonate	[from literature] Cardites is Venericardiinae; grouped with antiquatus, not floridanus which is in an anomalous taxonomic position molecularly	MolluscaBase eds. (2024). Cardites Link, 1807
Cardites_floridanus	73	177.734	1836.04	268.203	1	3672.07	355.467	536.407	0.398562	Carditidae	Cardites	floridana	(Conrad 1838)	38	24	30.1993	0.631579	infaunal_asiphonate	molecular analysis	Gonzalez & Giribet 2015
Cardites_laticostata	2359	3673.63	4481.84	4063.25	1	8963.67	7347.26	8126.51	0.47482	Carditidae	Cardites	laticostata	(Sowerby 1833)	60	52.7	56.2317	0.878333	infaunal_asiphonate	[from literature] Cardites is Venericardiinae; grouped with antiquatus, not floridanus which is in an anomalous taxonomic position molecularly	MolluscaBase eds. (2024). Cardites Link, 1807
Cardites_ovalis	2365	2062.41	3676.35	1848.34	1	7352.69	4124.82	3696.69	0.527369	Carditidae	Cardites	ovalis	(Reeve 1843)	42	31.2	36.1994	0.742857	infaunal_asiphonate	[from literature] Cardites is Venericardiinae; grouped with antiquatus, not floridanus which is in an anomalous taxonomic position molecularly	MolluscaBase eds. (2024). Cardites Link, 1807
Cardites_rufus	2443	591.446	2764.41	1169.79	1	5528.83	1182.89	2339.58	0.335813	Carditidae	Cardites	rufus	(Deshayes in Laborde & Linant 1834)	60	46.5	52.8205	0.775	infaunal_asiphonate	[from literature] Cardites is Venericardiinae; grouped with antiquatus, not floridanus which is in an anomalous taxonomic position molecularly	MolluscaBase eds. (2024). Cardites Link, 1807
Cardites_umbonatus	2436	1362.19	3314.59	2232.19	1	6629.18	2724.39	4464.39	0.378978	Carditidae	Cardites	umbonatus	(Sowerby III 1904)	44	36	39.7995	0.818182	infaunal_asiphonate	[from literature] Cardites is Venericardiinae; grouped with antiquatus, not floridanus which is in an anomalous taxonomic position molecularly	MolluscaBase eds. (2024). Cardites Link, 1807
Carditopsis_rugosa	1387	22.1236	866.082	30.2299	1	1732.16	44.2472	60.4598	0.422581	Carditidae	Carditopsis	rugosa	(Sowerby III, 1892)	10	8	8.94427	0.8	infaunal_asiphonate	molecular analysis	Gonzalez & Giribet 2015
Carditopsis_smithii	492	0.631658	228.879	0.390782	1	457.757	1.26332	0.781564	0.617795	Carditidae	Carditopsis	smithii	(Dall 1896)	2	2	2	1	infaunal_asiphonate	[genus placement] as sister to congener(s) in molecular analysis	This study
Centrocardita_aculeata	2407	502.948	2348.99	605.42	1	4697.98	1005.9	1210.84	0.453774	Carditidae	Centrocardita	aculeata	(Poli 1795)	22	18	19.8997	0.818182	infaunal_asiphonate	molecular analysis	Gonzalez & Giribet 2015
Centrocardita_hirasei	2460	798.739	3094.1	1528.93	1	6188.2	1597.48	3057.86	0.34315	Carditidae	Centrocardita	hirasei	(Dall 1918)	37	30	33.3167	0.810811	infaunal_asiphonate	[genus placement] as sister to congener(s) in molecular analysis	This study
Coanicardita_bailyi	2526	87.1727	1357.74	120.912	1	2715.49	174.345	241.824	0.418929	Carditidae	Coanicardita	bailyi	(J. Burch 1944)	14	13	13.4907	0.928571	infaunal_asiphonate	[from literature] Coanicardita is sister to Venericorinae	Perez & Giachetti 2020
Coanicardita_ventricosa	2406	542.781	2193.28	362.839	1	4386.56	1085.56	725.678	0.599347	Carditidae	Coanicardita	ventricosa	(Gould 1850)	27	24	25.4558	0.888889	infaunal_asiphonate	[from literature] Coanicardita is sister to Venericorinae	Perez & Giachetti 2020
Coripia_corbis	2515	12.8344	655.436	10.1502	1	1310.87	25.6689	20.3003	0.558393	Carditidae	Coripia	corbis	(Philippi 1836)	4.6	5	4.79583	1.08696	infaunal_asiphonate	[from literature] Coripia is sister to Vimentum	Perez 2019
Coripia_elata	2551	9.8174	582.205	7.51367	1	1164.41	19.6348	15.0273	0.566462	Carditidae	Coripia	elata	(Sowerby III 1892)	6	6.5	6.245	1.08333	infaunal_asiphonate	[from literature] Coripia is sister to Vimentum	Perez 2019
Coripia_jozinae	2567	2.70821	407.181	2.72982	1	814.361	5.41641	5.45965	0.498012	Carditidae	Coripia	jozinae	(van Aartsen 1985)	4	4	4	1	infaunal_asiphonate	[from literature] Coripia is sister to Vimentum	Perez 2019
Cyclocardia_crassidens	1575	771.903	3008.19	674.463	1	6016.38	1543.81	1348.93	0.533684	Carditidae	Crassicardia	crassidens	(Broderip & Sowerby 1829)	42	45	43.4741	1.07143	infaunal_asiphonate	[genus placement] as sister to congener(s) in molecular analysis	This study
Crassicardia_crebricostata	2450	1052.52	3333.5	1221.16	1	6667	2105.03	2442.32	0.462914	Carditidae	Crassicardia	crebricostata	(Krause 1885)	32	30	30.9839	0.9375	infaunal_asiphonate	[genus placement] as sister to congener(s) in molecular analysis	This study
Crassicardia_incisa	2585	90.7483	1332.99	95.9666	1	2665.99	181.497	191.933	0.486026	Carditidae	Crassicardia	incisa	(Dall 1903)	12	10	10.9545	0.833333	infaunal_asiphonate	[genus placement] as sister to congener(s) in molecular analysis	This study
Cyclocardia_astartoides	2416	341.647	2584.97	935.089	1	5169.94	683.294	1870.18	0.267594	Carditidae	Cyclocardia	astartoides	(Martens 1878)	41	32	36.2215	0.780488	infaunal_asiphonate	[genus placement] as sister to congener(s) in molecular analysis	This study
Cyclocardia_borealis	1101	2448.14	3620.79	1502.58	1	7241.58	4896.28	3005.15	0.61967	Carditidae	Cyclocardia	borealis	(Conrad 1831)	40	40	40	1	infaunal_asiphonate	[from literature]	Perez & Giachetti 2020
Cyclocardia_compressa	2404	146.9	1822.73	321.247	1	3645.46	293.801	642.493	0.313791	Carditidae	Cyclocardia	compressa	(Reeve 1843)	15.1	14.8	14.9492	0.980132	infaunal_asiphonate	[genus placement] as sister to congener(s) in molecular analysis	This study
Cyclocardia_novangliae	1703	129.019	1660.87	160.93	1	3321.74	258.037	321.86	0.44497	Carditidae	Cyclocardia	novangliae	(Morse 1869)	20	18.6	19.2873	0.93	infaunal_asiphonate	[genus placement] as sister to congener(s) in molecular analysis	This study
Cyclocardia_ovata	2429	881.777	2850.44	841.553	1	5700.88	1763.55	1683.11	0.511671	Carditidae	Cyclocardia	ovata	(Riabinina 1952)	26	23	24.454	0.884615	infaunal_asiphonate	[genus placement] as sister to congener(s) in molecular analysis	This study
Cyclocardia_spurca	2573	3.46795	453.606	4.26881	1	907.212	6.93589	8.53761	0.448243	Carditidae	Cyclocardia	spurca	(Sowerby 1833)	30	27	28.4605	0.9	infaunal_asiphonate	[genus placement] as sister to congener(s) in molecular analysis	This study
Cyclocardia_umnaka	2536	69.843	1219.11	64.8177	1	2438.23	139.686	129.635	0.518659	Carditidae	Cyclocardia	umnaka	(Willett 1932)	10.3	10.8	10.547	1.04854	infaunal_asiphonate	[genus placement] as sister to congener(s) in molecular analysis	This study
Cyclocardia_velutina	2425	431.348	2199.49	554.613	1	4398.99	862.695	1109.23	0.43749	Carditidae	Cyclocardia	velutina	(E.A. Smith 1881)	19.4	19.4	19.4	1	infaunal_asiphonate	[genus placement] as sister to congener(s) in molecular analysis	This study
Glans_carpenteri	2584	61.0618	1342.38	89.7787	1	2684.75	122.124	179.557	0.40481	Carditidae	Glans	carpenteri	(Lamy 1922)	15	9	11.619	0.6	epifaunal	[from literature] sister to Centrocardita	Perez & Giachetti 2020
Glans_dominguensis	498	13.1988	729.527	21.8411	1	1459.05	26.3976	43.6822	0.376679	Carditidae	Glans	dominguensis	(d'Orbigny 1853)	6	6	6	1	epifaunal	[from literature] sister to Centrocardita	Perez & Giachetti 2020
Glans_trapezia	2400	53.1119	1295.23	84.8775	1	2590.47	106.224	169.755	0.384898	Carditidae	Glans	trapezia	(Linnaeus 1767)	17	11	13.6748	0.647059	epifaunal	[from literature] sister to Centrocardita	Perez & Giachetti 2020
Hippocampocardia_barbarensis	2424	145.036	2044.5	401.766	1	4089.01	290.072	803.532	0.265244	Carditidae	Hippocampocardia	barbarensis	(Stearns 1890)	NA	NA	NA	NA	infaunal_asiphonate	[from literature] sister to Centrocardita	Perez & Giachetti 2020
Jesonia_crassicosta	2487	2512.59	4676.51	3642.39	1	9353.02	5025.18	7284.77	0.408221	Carditidae	Jesonia	crassicosta	(Lamarck 1819)	75	111.1	91.2825	1.48133	epifaunal	[from literature] Jesonia synonymised with Cardita	Lamy 1922; Huber 2010; Perez 2019
Jesonia_rufescens	3581	792.1	3140.44	1411.33	1	6280.89	1584.2	2822.66	0.359485	Carditidae	Jesonia	rufescens	(Lamarck 1819)	45	24.5	33.2039	0.544444	epifaunal	[from literature] Jesonia synonymised with Cardita	Lamy 1922; Huber 2010; Perez 2019
Kolmeris_marshalli	2528	24.4952	901.579	20.8207	1	1803.16	48.9904	41.6414	0.540543	Carditidae	Pleuromeris	marshalli	(Marwick 1924)	6.1	6.7	6.39296	1.09836	infaunal_asiphonate	[from literature] sister to Pleuromeris	Perez 2019
Kolmeris_paucicostata	2577	2.42087	431.646	3.39657	1	863.291	4.84174	6.79315	0.41614	Carditidae	Pleuromeris	paucicostata	(Laws 1940)	7.5	8.9	8.17007	1.18667	infaunal_asiphonate	[from literature] sister to Pleuromeris	Perez 2019
Megacardita_ferruginosa	1534	1391.24	3343.76	1609.48	1	6687.51	2782.49	3218.97	0.463636	Carditidae	Megacardita	ferruginosa	(Adams & Reeve 1850)	25	23.4	24.1868	0.936	infaunal_asiphonate	[genus placement] stands in for Megacardita nodulosa (in molecular analysis but CT scan not available)	This study
Megacardita_incrassata	2360	3275.33	4354.13	3204.95	1	8708.26	6550.66	6409.9	0.50543	Carditidae	Megacardita	incrassata	(Sowerby 1825)	50	36.25	42.5735	0.725	infaunal_asiphonate	[genus placement] stands in for Megacardita preissi (in molecular analysis but CT scan not available)	This study
Milneria_kelseyi	1417	8.8796	708.192	16.0224	1	1416.38	17.7592	32.0448	0.356582	Carditidae	Milneria	kelseyi	Dall 1916	18	10.4	13.6821	0.577778	epifaunal	[from literature] Sister to Thecalia+Powellina	Perez 2019
Miodontiscus_prolongatus	1392	22.9886	785.463	18.8245	1	1570.93	45.9771	37.649	0.549794	Carditidae	Miodontiscus	prolongatus	(Carpenter 1864)	11	12	11.4891	1.09091	infaunal_asiphonate	[from literature] sister to Pteromeris	Perez & Giachetti 2020
Pleuromeris_armilla	2539	39.8628	989.648	44.4949	1	1979.3	79.7255	88.9898	0.472545	Carditidae	Pleuromeris	armilla	(Dall 1903)	20	22.5	21.2132	1.125	infaunal_asiphonate	[from literature] genus is sister to Miodontiscus + Pteromeris	Perez 2019
Pleuromeris_benthicola	2562	0.433592	247.06	0.708842	1	494.121	0.867183	1.41768	0.379533	Carditidae	Pleuromeris	benthicola	Powell 1937	2.6	2.3	2.4454	0.884615	infaunal_asiphonate	[from literature] genus is sister to Miodontiscus + Pteromeris	Perez 2019
Pleuromeris_bimaculata	2529	153.214	1614.49	187.807	1	3228.97	306.427	375.614	0.449279	Carditidae	Pleuromeris	bimaculata	(Deshayes 1852)	15	13.6	14.2829	0.906667	infaunal_asiphonate	[from literature] genus is sister to Miodontiscus + Pteromeris	Perez 2019
Pleuromeris_latiuscula	2561	1.46857	335.872	1.65199	1	671.744	2.93714	3.30398	0.470611	Carditidae	Pleuromeris	latiuscula	Powell 1937	2.2	2.2	2.2	1	infaunal_asiphonate	[from literature] genus is sister to Miodontiscus + Pteromeris	Perez 2019
Pleuromeris_pygmaea	2586	45.542	1065.04	59.9872	1	2130.07	91.0841	119.974	0.431558	Carditidae	Pleuromeris	pygmaea	(Kuroda & Habe 1951)	7	7	7	1	infaunal_asiphonate	[from literature] genus is sister to Miodontiscus + Pteromeris	Perez 2019
Pleuromeris_tridentata	286	31.6475	868.142	24.8579	1	1736.28	63.295	49.7157	0.56008	Carditidae	Pleuromeris	tridentata	(Say 1826)	7	8	7.48331	1.14286	infaunal_asiphonate	[from literature] genus is sister to Miodontiscus + Pteromeris	Perez 2019
Pleuromeris_zelandica	2461	650.531	2769.53	785.298	1	5539.05	1301.06	1570.6	0.45307	Carditidae	Pleuromeris	zelandica	(Deshayes 1854)	10	9.5	9.74679	0.95	infaunal_asiphonate	[from literature] genus is sister to Miodontiscus + Pteromeris	Perez 2019
Pteromeris_perplana	331	12.1443	672.737	10.3391	1	1345.47	24.2885	20.6783	0.540144	Carditidae	Pteromeris	perplana	(Conrad 1841)	6	7	6.48074	1.16667	infaunal_asiphonate	[from literature] sister to Miodontiscus	Perez & Giachetti 2020
Purpurocardia_amabilis	2444	870.081	2900.39	1308.42	1	5800.78	1740.16	2616.84	0.399394	Carditidae	Purpurocardia	amabilis	(Deshayes 1854)	20	18.7	19.3391	0.935	infaunal_asiphonate	[from literature] genus is sister to Cardites antiquatus+Venericardia	Perez & Giachetti 2020
Purpurocardia_purpurata	2361	2856.13	4125.11	3035.09	1	8250.22	5712.26	6070.18	0.484812	Carditidae	Purpurocardia	purpurata	(Deshayes 1854)	50	47	48.4768	0.94	infaunal_asiphonate	[from literature] genus is sister to Cardites antiquatus+Venericardia	Perez & Giachetti 2020
Strophocardia_megastropha	1667	12844.1	6444.41	11083.3	1	12888.8	25688.3	22166.6	0.536796	Carditidae	Strophocardia	megastropha	(Gray 1825)	54	57	55.4797	1.05556	infaunal_asiphonate	[taxonomic placement] member of Venericardiinae	MolluscaBase eds. (2024). Strophocardia Olsson, 1961.
Thecalia_concamerata	1332	65.0733	1392.19	126.592	1	2784.39	130.147	253.183	0.339516	Carditidae	Thecalia	concamerata	(Gmelin 1791)	21	14	17.1464	0.666667	infaunal_asiphonate	[from literature] Sister to Powellina	Perez 2019
Venericardia_africana	2560	2.17385	373.519	1.40308	1	747.037	4.3477	2.80616	0.607741	Carditidae	Venericardia	africana	Bartsch 1915	NA	NA	NA	NA	infaunal_asiphonate	[from literature] Venericardia placed as sister to Cardites antiquatus	Perez & Giachetti 2020
Venericardia_reinga	2426	297.62	2164.29	543.703	1	4328.59	595.24	1087.41	0.353752	Carditidae	Venericardia	reinga	A. W. B. Powell 1933	33	37	34.9428	1.12121	infaunal_asiphonate	[from literature] Venericardia placed as sister to Cardites antiquatus	Perez & Giachetti 2020
Vimentum_dilectum	2537	64.1322	1253.31	79.2316	1	2506.63	128.264	158.463	0.447339	Carditidae	Vimentum	dilectum	(E.A. Smith 1885)	10	9	9.48683	0.9	infaunal_asiphonate	[from literature] sister to Coripia	Perez & Giachetti 2020
Bathytormus_radiatus	1354	123.079	1835.32	143.994	1	3670.63	246.159	287.988	0.460845	Crassatellidae	Bathytormus	radiatus	(Sowerby 1825)	33.4	25	28.8964	0.748503	infaunal_asiphonate	[taxonomic placement] Bathytormus within crassatelline polytomy (unresolved molecularly)	This study
Bathytormus_rostrata	2899	5769.96	5282.22	4351.77	1	10564.4	11539.9	8703.54	0.570057	Crassatellidae	Bathytormus	rostrata	(Lamarck 1818)	62	37	47.8957	0.596774	infaunal_asiphonate	[taxonomic placement] Bathytormus within crassatelline polytomy (unresolved molecularly)	This study
Bathytormus_ziczac	1352	389.645	2461.44	571.547	1	4922.87	779.29	1143.09	0.405377	Crassatellidae	Bathytormus	ziczac	(Reeve 1842)	27	20	23.2379	0.740741	infaunal_asiphonate	[taxonomic placement] Bathytormus within crassatelline polytomy (unresolved molecularly)	This study
Crassatella_capensis	3282	1572.02	3458.29	1136.68	1	6916.58	3144.04	2273.37	0.580359	Crassatellidae	Crassatella	capensis	Lamy 1917	45	30	36.7423	0.666667	infaunal_asiphonate	molecular analysis	Gonzalez & Giribet 2015
Crassatella_gilchristi	3281	1216.96	3673.29	1607.25	1	7346.57	2433.92	3214.49	0.430903	Crassatellidae	Crassatella	gilchristi	Sowerby III 1904	29	21.5	24.97	0.741379	infaunal_asiphonate	[taxonomic placement] sister to Crassatella capensis	This study
Crassatella_pallida	3263	646.213	2632.95	722.99	1	5265.91	1292.43	1445.98	0.471963	Crassatellidae	Crassatella	pallida	Adams & Reeve 1850	29	24	26.3818	0.827586	infaunal_asiphonate	[taxonomic placement] sister to Crassatella capensis	This study
Crenocrassatella_sowerbyi	1411	455.718	2579.58	532.033	1	5159.17	911.435	1064.07	0.461369	Crassatellidae	Crassatella	sowerbyi	Lamy 1917	35	33	33.9853	0.942857	infaunal_asiphonate	molecular analysis	Gonzalez & Giribet 2015
Crassatina_paeteli	3244	335.06	1956.87	213.171	1	3913.74	670.12	426.342	0.611166	Crassatellidae	Crassatina	paeteli	(von Maltzan 1885)	23.8	20.8	22.2495	0.87395	infaunal_asiphonate	[from literature] Crassatina sister subgenus to Scissulatina	von Cosel & Gofas 2019
Crassatina_picta	3271	188.717	1765	180.434	1	3530.01	377.435	360.868	0.51122	Crassatellidae	Crassatina	picta	(Adams & Reeve 1848)	18.9	21	19.9223	1.11111	infaunal_asiphonate	[from literature] Crassatina sister subgenus to Scissulatina	von Cosel & Gofas 2019
Crassatina_truncata	3272	168.442	1652.64	126.472	1	3305.28	336.883	252.944	0.571156	Crassatellidae	Crassatina	truncata	(A. Adams 1854)	6.3	5.5	5.88643	0.873016	infaunal_asiphonate	[from literature] Crassatina sister to Scissulatina (sister subgenera)	von Cosel & Gofas 2019
Crassinella_adamsi	3488	0.135313	158.859	0.122907	1	317.719	0.270627	0.245814	0.524023	Crassatellidae	Crassinella	adamsi	Olsson 1961	4	3.7	3.84708	0.925	epifaunal	[taxonomic placement] sister to Crassinella lunulata	This study
Crassinella_dupliniana	494	0.765853	262.014	0.667283	1	524.028	1.53171	1.33457	0.53439	Crassatellidae	Crassinella	dupliniana	(Dall 1903)	4	3.75	3.87298	0.9375	epifaunal	[taxonomic placement] sister to Crassinella lunulata	This study
Crassinella_ecuadoriana	3480	1.25638	323.808	1.11795	1	647.615	2.51276	2.2359	0.529151	Crassatellidae	Crassinella	ecuadoriana	Olsson 1961	4.6	4.2	4.39545	0.913043	epifaunal	[taxonomic placement] sister to Crassinella lunulata	This study
Crassinella_lunulata	353	3.34897	480.788	3.40693	1	961.576	6.69795	6.81386	0.495711	Crassatellidae	Crassinella	lunulata	(Conrad 1834)	9	7	7.93725	0.777778	epifaunal	molecular analysis	Gonzalez & Giribet 2015
Crassinella_maldonadoensis	3486	2.48952	428.437	2.34218	1	856.875	4.97904	4.68436	0.515247	Crassatellidae	Crassinella	maldonadoensis	(Pilsbry 1897)	4.75	4	4.3589	0.842105	epifaunal	[taxonomic placement] sister to Crassinella lunulata	This study
Crassinella_martinicensis	321	0.638992	280.761	1.06139	1	561.521	1.27798	2.12278	0.375793	Crassatellidae	Crassinella	martinicensis	(d'Orbigny 1853)	4	3	3.4641	0.75	epifaunal	[taxonomic placement] sister to Crassinella lunulata	This study
Crassinella_pacifica	3487	6.91276	590.098	4.49249	1	1180.2	13.8255	8.98498	0.606103	Crassatellidae	Crassinella	pacifica	(C.B. Adams 1852)	11	10.1	10.5404	0.918182	epifaunal	[taxonomic placement] sister to Crassinella lunulata	This study
Crassinella_varians	3489	0.284656	199.877	0.17652	1	399.755	0.569312	0.35304	0.61724	Crassatellidae	Crassinella	varians	(Carpenter 1857)	3.1	3.2	3.1496	1.03226	epifaunal	[taxonomic placement] sister to Crassinella lunulata	This study
Eucrassatella_corbuloides	1343	4464.87	4530.79	3372.48	1	9061.58	8929.75	6744.96	0.569691	Crassatellidae	Eucrassatella	corbuloides	(Reeve 1842)	44.3	25.3	33.4782	0.571106	infaunal_asiphonate	[taxonomic placement] as sister to congener(s) in molecular analysis	This study
Eucrassatella_cumingii	1652	11103.2	7396.34	12912.2	1	14792.7	22206.4	25824.4	0.462336	Crassatellidae	Eucrassatella	cumingii	(A. Adams 1854)	61	50	55.2268	0.819672	infaunal_asiphonate	molecular analysis	Gonzalez & Giribet 2015
Eucrassatella_decipiens	1672	16872.1	7726.9	16094.3	1	15453.8	33744.3	32188.7	0.511797	Crassatellidae	Eucrassatella	decipiens	(Reeve 1842)	80	62	70.4273	0.775	infaunal_asiphonate	[taxonomic placement] as sister to congener(s) in molecular analysis	This study
Eucrassatella_donacina	3316	24285.4	9249.48	25553	1	18499	48570.9	51105.9	0.487284	Crassatellidae	Eucrassatella	donacina	(Lamarck 1805)	121	96	107.778	0.793388	infaunal_asiphonate	molecular analysis	Gonzalez & Giribet 2015
Eucrassatella_kingicola	1655	12200.6	7024.3	9723.8	1	14048.6	24401.3	19447.6	0.556486	Crassatellidae	Eucrassatella	kingicola	Lamarck 1805	90	76.8	83.1384	0.853333	infaunal_asiphonate	[taxonomic placement] as sister to congener(s) in molecular analysis	This study
Eucrassatella_pulchra	2916	9829.07	6587.88	9508.72	1	13175.8	19658.1	19017.4	0.508283	Crassatellidae	Eucrassatella	pulchra	(Reeve 1842)	95	68.2	80.4922	0.717895	infaunal_asiphonate	[taxonomic placement] as sister to congener(s) in molecular analysis	This study
Hybolophus_gibbosa	1347	3014.98	4408.82	2986.85	1	8817.65	6029.97	5973.71	0.502343	Crassatellidae	Hybolophus	gibbosa	(Sowerby 1832)	93	67.3	79.1132	0.723656	infaunal_asiphonate	[from literature] Hybolophus and Kalolophus implied to be separate descendents of Crassatella, both should be placed into the crassatelline polytomy but separately	DeVries 2016
Indocrassatella_indica	1393	918.638	2904.21	1210.47	1	5808.42	1837.28	2420.93	0.431467	Crassatellidae	Indocrassatella	indica	Smith 1895	35	30	32.4037	0.857143	infaunal_asiphonate	[taxonomic placement] group Indocrassatella and place in crassatelline polytomy with Bathytormus etc	This study
Indocrassatella_oblongata	1353	28.0484	1095.33	59.772	1	2190.67	56.0969	119.544	0.319384	Crassatellidae	Indocrassatella	oblongata	(Yokoyama 1920)	16.4	13.4	14.8243	0.817073	infaunal_asiphonate	[taxonomic placement] group Indocrassatella and place in crassatelline polytomy with Bathytormus etc	This study
Kalolophus_antillarum	1664	9023.2	7305.03	10505.7	1	14610.1	18046.4	21011.5	0.462042	Crassatellidae	Kalolophus	antillarum	(Reeve 1842)	70.9	48.1	58.3977	0.67842	infaunal_asiphonate	[from literature] Hybolophus and Kalolophus implied to be separate descendents of Crassatella, both should be placed into the crassatelline polytomy but separately	DeVries 2016
Kalolophus_digueti	1518	8795.48	6714.28	7686.1	1	13428.6	17591	15372.2	0.533655	Crassatellidae	Kalolophus	digueti	(Lamy 1917)	105	75	88.7412	0.714286	infaunal_asiphonate	[from literature] Hybolophus and Kalolophus implied to be separate descendents of Crassatella, both should be placed into the crassatelline polytomy but separately	DeVries 2016
Kalolophus_speciosus	19	2031.69	4029	2182.15	1	8058.01	4063.39	4364.29	0.482148	Crassatellidae	Kalolophus	speciosus	(A. Adams 1854)	65	48	55.857	0.738462	infaunal_asiphonate	[from literature] Hybolophus and Kalolophus implied to be separate descendents of Crassatella, both should be placed into the crassatelline polytomy but separately	DeVries 2016
Nipponocrassatella_japonica	1340	1260.2	3235.53	831.475	1	6471.06	2520.41	1662.95	0.602485	Crassatellidae	Nipponocrassatella	japonica	(Dunker 1882)	40	34	36.8782	0.85	infaunal_asiphonate	[taxonomic placement] sister to Nipponocrassatella nana	This study
Eucrassatella_nana	1338	2241.51	3978	1983.19	1	7955.99	4483.02	3966.37	0.530573	Crassatellidae	Nipponocrassatella	nana	(Adams & Reeve 1850)	41.7	36.5	39.0135	0.8753	infaunal_asiphonate	[molecular analysis]	Kim et al 2012
Riosatella_brasiliensis	1348	1874.86	3601.17	1874.83	1	7202.33	3749.71	3749.65	0.500004	Crassatellidae	Riosatella	brasiliensis	(Dall 1903)	39	32	35.327	0.820513	infaunal_asiphonate	[taxonomic placement] Riosatella within crassatelline polytomy	This study
Riosatella_riograndensis	2893	5821.6	5093.2	4110.7	1	10186.4	11643.2	8221.39	0.586128	Crassatellidae	Riosatella	riograndensis	Vokes 1973	40	34	36.8782	0.85	infaunal_asiphonate	[taxonomic placement] Riosatella within crassatelline polytomy	This study
Salaputium_iredalei	3324	6.59275	576.42	8.12614	1	1152.84	13.1855	16.2523	0.447911	Crassatellidae	Salaputium	iredalei	Powell 1958	6	5	5.47723	0.833333	infaunal_asiphonate	[taxonomic placement] sister to other Crassatellinae	This study
Scissulatina_contraria	2887	1066.09	2916.51	874.919	1	5833.03	2132.18	1749.84	0.549246	Crassatellidae	Scissulatina	contraria	(Gmelin 1791)	32.3	26.6	29.3118	0.823529	infaunal_asiphonate	[from literature] Scissulatina sister subgenus to Crassatina	von Cosel & Gofas 2019
Scissulatina_ornata	3264	840.334	2680.16	590.201	1	5360.32	1680.67	1180.4	0.587426	Crassatellidae	Scissulatina	ornata	(Gray in Griffith & Pidgeon 1833)	30.6	26.5	28.4763	0.866013	infaunal_asiphonate	[from literature] Scissulatina sister subgenus to Crassatina	von Cosel & Gofas 2019
Talabrica_aurora	3472	35.7075	1075.07	40.2666	1	2150.15	71.415	80.5332	0.469996	Crassatellidae	Talabrica	aurora	(Adams & Angas 1863)	15.7	12.7	14.1206	0.808917	infaunal_asiphonate	[from literature] sister to Crassatina	Lamprell 2003
Talabrica_bellula	1434	117.83	1602.42	110.621	1	3204.85	235.66	221.241	0.515779	Crassatellidae	Talabrica	bellula	(A. Adams 1854)	18	15	16.4317	0.833333	infaunal_asiphonate	[from literature] sister to Crassatina	Lamprell 2003
Talabrica_carnea	1489	178.983	1740.97	190.191	1	3481.95	357.965	380.382	0.48482	Crassatellidae	Talabrica	carnea	(Tate 1891)	22	19	20.445	0.863636	infaunal_asiphonate	[from literature] sister to Crassatina	Lamprell 2003
Agriopoma_catharia	1051	1289.36	4531.85	6090.09	1	9063.71	2578.72	12180.2	0.174723	Veneridae	Agriopoma	catharia	(Dall 1902)	67	56.1	61.3082	0.837313	deep_infaunal_siphonate	[from literature] sister to Callocardia	Edie et al 2022; Dall 1902; Matsubara 2007; Huber 2010
Ameghinomya_antiqua	582	10695.8	7120.11	18203.1	1	14240.2	21391.6	36406.2	0.370111	Veneridae	Ameghinomya	antiqua	(King & Broderip 1832)	93	81.9	87.2737	0.880645	shallow_infaunal_siphonate	[molecular] As in Edie et al (2022)	Edie et al 2022
Amiantis_callosa	526	1636.97	4327.11	4096.54	1	8654.22	3273.95	8193.08	0.28551	Veneridae	Amiantis	callosa	(Conrad 1837)	130	110.2	119.691	0.847692	deep_infaunal_siphonate	[from literature] Sister to Hysteroconcha	Edie et al 2022; Alvarez et al 2019
Anomalodiscus_squamosus	463	1193.01	3362.43	1976.43	1	6724.87	2386.02	3952.86	0.376411	Veneridae	Anomalodiscus	squamosus	(Linnaeus 1758)	45.2	33.75	39.0576	0.746681	shallow_infaunal_siphonate	[molecular] As in Edie et al (2022)	Edie et al 2022
Antigona_resticulata	579	8648.77	7219.38	18329.8	1	14438.8	17297.5	36659.6	0.320579	Veneridae	Antigona	resticulata	(Sowerby II, 1853)	100	91.8	95.8123	0.918	deep_infaunal_siphonate	[from literature] As in Edie et al (2022)	Edie et al 2022
Antinioche_beili	537	1229.58	3600.22	2566.57	1	7200.43	2459.15	5133.14	0.323901	Veneridae	Antinioche	beili	(Olsson 1961)	57	49.4	53.0641	0.866667	deep_infaunal_siphonate	[from literature] Sister to Leukoma	Edie et al 2022; Perez & Ezcurra 2018; Huber 2010
Aphrodora_kurodai	447	1158.33	4270.84	5504.12	1	8541.68	2316.67	11008.2	0.17386	Veneridae	Aphrodora	kurodai	(Matsubara 2007)	35	30.5	32.6726	0.871429	shallow_infaunal_siphonate	[molecular] As in Edie et al (2022)	Edie et al 2022
Asa_lupinus	818	812.854	3344.23	1552.62	1	6688.46	1625.71	3105.24	0.343632	Veneridae	Asa	lupinus	(Linnaeus 1758)	38	35	36.4692	0.921053	deep_infaunal_siphonate	[molecular] As in Edie et al (2022)	Edie et al 2022
Austrodosinia_anus	415	18241.1	9292.36	28163.3	1	18584.7	36482.1	56326.7	0.393089	Veneridae	Austrodosinia	anus	(Philippi 1848)	80.5	78	79.2401	0.968944	shallow_infaunal_siphonate	[molecular] As in Edie et al (2022)	Edie et al 2022
Austrovenus_stutchburyi	412	7694.23	6149.98	12728.7	1	12300	15388.5	25457.4	0.376745	Veneridae	Austrovenus	stutchburyi	(Wood 1828)	63.5	53.5	58.2859	0.84252	shallow_infaunal_siphonate	[from literature] Sister to Chamelea	Edie et al 2022; Mikkelsen et al 2006
Bassina_pachyphylla	392	6314.3	5749	9405.26	1	11498	12628.6	18810.5	0.401684	Veneridae	Bassina	pachyphylla	(Jonas 1838)	75	61.9	68.1359	0.825333	shallow_infaunal_siphonate	[from literature] [stratigraphic resolution] Sister to Circomphalus	Edie et al 2022; Beu 2004; Huber 2010
Bonartemis_victoriae	484	350.039	2364.76	530.369	1	4729.53	700.079	1060.74	0.397587	Veneridae	Bonartemis	victoriae	(Gatliff & Gabriel 1914)	40	38.8	39.3954	0.97	deep_infaunal_siphonate	[molecular] As in Edie et al (2022)	Edie et al 2022
Callanaitis_disjecta	435	529.371	3981.08	1961.71	1	7962.17	1058.74	3923.42	0.212506	Veneridae	Callanaitis	disjecta	(Perry 1811)	78	53	64.2962	0.679487	shallow_infaunal_siphonate	[from literature] [stratigraphic resolution] Sister to Circomphalus+Bassina	Edie et al 2022; Beu 2004; Huber 2010; Huber 2015; MolluscaBase eds. (2024). Bassina (Callanaitis) Iredale, 1917.
Callista_chione	390	5482.97	6390.51	10480.4	1	12781	10965.9	20960.7	0.343473	Veneridae	Callista	chione	(Linnaeus 1758)	82	65	73.0068	0.792683	shallow_infaunal_siphonate	[molecular] As in Edie et al (2022)	Edie et al 2022
Callithaca_tenerrima	385	19315.4	10313.1	44841.1	1	20626.2	38630.7	89682.2	0.301066	Veneridae	Callithaca	tenerrima	(Carpenter in Gould & Carpenter 1857)	160	116	136.235	0.725	deep_infaunal_siphonate	[molecular] As in Edie et al (2022)	Edie et al 2022
Callocardia_guttata	1199	40.9747	1462.98	246.371	1	2925.96	81.9494	492.742	0.142597	Veneridae	Callocardia	guttata	A. Adams 1864	28.3	25.8	27.0211	0.911661	shallow_infaunal_siphonate	[from literature] Sister to Agriopoma	Edie et al 2022; Dall 1902; Matsubara 2007; Huber 2010
Chamelea_gallina	474	404.566	2223.03	397.352	1	4446.06	809.133	794.704	0.504498	Veneridae	Chamelea	gallina	(Linnaeus 1758)	35	30	32.4037	0.857143	shallow_infaunal_siphonate	[molecular] As in Edie et al (2022)	Edie et al 2022
Chione_elevata	180	454.48	2555.47	604.922	1	5110.93	908.96	1209.84	0.428996	Veneridae	Chione	elevata	(Say 1822)	45	39.5	42.1604	0.877778	shallow_infaunal_siphonate	[molecular] As in Edie et al (2022)	Edie et al 2022
Chioneryx_cardioides	838	26.3748	1184.81	77.3491	1	2369.62	52.7496	154.698	0.254279	Veneridae	Chioneryx	cardioides	(Lamarck 1818)	14	10.9	12.3531	0.778571	shallow_infaunal_siphonate	[from literature] Sister to Timoclea	Edie et al 2022; Huber 2010; Robba et al 2004
Chionista_fluctifraga	400	21378.4	8349.47	19201.8	1	16698.9	42756.8	38403.7	0.526818	Veneridae	Chionista	fluctifraga	(Sowerby II 1853)	89	77.1	82.8366	0.866292	shallow_infaunal_siphonate	[molecular] As in Edie et al (2022)	Edie et al 2022
Chionopsis_amathusia	411	5822.52	6192.52	11933.2	1	12385	11645	23866.4	0.327923	Veneridae	Chionopsis	amathusia	(Philippi 1844)	74	60.7	67.0209	0.82027	shallow_infaunal_siphonate	[from literature] Sister to Puberella	Edie et al 2022; Roopnarine 2001
Choristodon_robustus	176	609.131	2686.77	1059.7	1	5373.55	1218.26	2119.41	0.365004	Veneridae	Choristodon	robustus	(Sowerby 1834)	43	34.2	38.3484	0.795349	borer	[from literature] Sister to Petricola and its subgenera	Edie et al 2022; Coan 1997; Huber 2010
Circe_scripta	458	2017.48	3778.04	1751.97	1	7556.07	4034.97	3503.93	0.53522	Veneridae	Circe	scripta	(Linnaeus 1758)	64.9	62.4	63.6377	0.961479	shallow_infaunal_siphonate	[molecular] As in Edie et al (2022)	Edie et al 2022
Circenita_callipyga	436	2067.46	3980.06	2539.65	1	7960.11	4134.91	5079.31	0.448753	Veneridae	Circenita	callipyga	(Born 1778)	48	38	42.7083	0.791667	shallow_infaunal_siphonate	[from literature] Sister to Lioconcha	Edie et al 2022; Huber 2010
Circomphalus_foliaceo-lamellosa	403	7063.38	6953.71	12321	1	13907.4	14126.8	24641.9	0.364386	Veneridae	Circomphalus	foliaceo-lamellosa	(Dillwyn 1817)	70	61	65.3452	0.871429	shallow_infaunal_siphonate	[from literature] Sister to Bassina	Edie et al 2022; Beu 2004; Huber 2010
Claudiconcha_scotti	1263	10.7476	923.068	34.376	1	1846.14	21.4953	68.752	0.238182	Veneridae	Claudiconcha	scotti	(Coan 1997)	19	9	13.0767	0.473684	borer	[from literature] [stratigraphic resolution] Sister to Petricolirus	Edie et al 2022; Huber 2010
Clausinella_punctigera	480	286.262	1919.48	246.674	1	3838.97	572.524	493.347	0.537142	Veneridae	Clausinella	punctigera	(Dautzenberg & Fischer 1906)	22	20	20.9762	0.909091	shallow_infaunal_siphonate	[molecular] As in Edie et al (2022)	Edie et al 2022
Clementia_papyracea	428	460.367	4264.53	4670.43	1	8529.05	920.733	9340.85	0.0897262	Veneridae	Clementia	papyracea	(Gmelin 1791)	99.6	81.8	90.2623	0.821285	shallow_infaunal_siphonate	[molecular] As in Edie et al (2022)	Edie et al 2022
Compsomyax_subdiaphana	366	4742.47	6979	23303.5	1	13958	9484.95	46607	0.169096	Veneridae	Compsomyax	subdiaphana	(Carpenter 1864)	85	65	74.3303	0.764706	shallow_infaunal_siphonate	[molecular] As in Edie et al (2022)	Edie et al 2022
Cooperella_atlantica	282	5.21797	872.628	37.573	1	1745.26	10.4359	75.1459	0.121941	Veneridae	Cooperella	atlantica	Rehder 1943	8	5.8	6.81175	0.725	nestler	[from literature] Sister to Petricolaria+(Mysia+(Choristodon+Petricola))	Edie et al 2022; Mikkelsen et al 2006
Costacallista_eucymata	469	760.61	2987.05	1468.79	1	5974.09	1521.22	2937.59	0.341172	Veneridae	Costacallista	eucymata	(Dall 1890)	38	28.1	32.6772	0.739474	deep_infaunal_siphonate	[from literature] Takes the place of its congener in the molecular analysis (better CT scan)	Edie et al 2022
Costellipitar_madecassinus	1220	43.7842	1184.2	91.0957	1	2368.41	87.5684	182.191	0.324616	Veneridae	Costellipitar	madecassinus	(Fischer-Piette & Delmas, 1967)	31.5	29.2	30.3282	0.926984	shallow_infaunal_siphonate	[from literature] Sister to Pitar+(Pitarenus+Nanopitar)	Edie et al 2022; MolluscaBase eds. (2021). Pitar (Costellipitar) Habe, 1951.
Cryptonema_producta	1085	2070.71	3578.65	2118.53	1	7157.3	4141.43	4237.06	0.494293	Veneridae	Cryptonema	producta	(Kuroda & Habe 1951)	34.5	27.5	30.8018	0.797101	shallow_infaunal_siphonate	[molecular] As in Edie et al (2022)	Edie et al 2022
Cyclina_sinensis	449	2129.96	5153.13	7765.03	1	10306.3	4259.93	15530.1	0.215257	Veneridae	Cyclina	sinensis	(Gmelin 1791)	59	62	60.4814	1.05085	shallow_infaunal_siphonate	[molecular] As in Edie et al (2022)	Edie et al 2022
Cyclinella_tenuis	220	5.21895	863.882	33.6004	1	1727.76	10.4379	67.2007	0.134442	Veneridae	Cyclinella	tenuis	(Recluz 1852)	50	48	48.9898	0.96	shallow_infaunal_siphonate	[molecular] As in Edie et al (2022)	Edie et al 2022
Dorisca_jucunda	1218	16.0533	845.469	18.7359	1	1690.94	32.1067	37.4717	0.461446	Veneridae	Dorisca	jucunda	(E.A. Smith 1885)	8.7	8.1	8.39464	0.931034	shallow_infaunal_siphonate	[from literature] Sister to Gouldia	Edie et al 2022; Dall, Bartsch & Rehder 1938; Oliver & Zuschin 2000; Huber 2010; Huber 2015
Dosina_mactracea	744	6521.12	5916.37	9571.89	1	11832.7	13042.2	19143.8	0.405215	Veneridae	Dosina	mactracea	(Broderip 1835)	66	51	58.0172	0.772727	shallow_infaunal_siphonate	[molecular] As in Edie et al (2022)	Edie et al 2022
Dosinella_angulosa	388	3303.8	6289.3	10655.1	1	12578.6	6607.6	21310.2	0.236681	Veneridae	Dosinella	angulosa	(Philippi 1847)	54	54	54	1	deep_infaunal_siphonate	[molecular] As in Edie et al (2022)	Edie et al 2022
Dosinia_herbariorum	409	2317.43	5076.45	6390.89	1	10152.9	4634.87	12781.8	0.266117	Veneridae	Dosinia	herbariorum	Fischer-Piette & Delmas 1967	12.7	12.7	12.7	1	deep_infaunal_siphonate	[from literature] [stratigraphic resolution] Sister to dosiniine clade containing Bonartemis through to Phacosoma	Edie et al 2022; Mikkelsen et al 2006
Dosinorbis_bilunulatus	417	13232.2	9061.81	25261.1	1	18123.6	26464.3	50522.2	0.343753	Veneridae	Dosinorbis	bilunulatus	(Gray 1838)	80	80	80	1	deep_infaunal_siphonate	[from literature] Takes the place of its congener in the molecular analysis (better CT scan)	Edie et al 2022
Egesta_solida	2623	3748.05	7225.06	22964.2	1	14450.1	7496.09	45928.3	0.140312	Veneridae	Egesta	solida	Dall 1902	81	69.7	75.1379	0.860494	shallow_infaunal_siphonate	[from literature] [stratigraphic resolution] Sister to Kyrina	Edie et al 2022; Huber 2010
Eucallista_purpurata	152	11768.9	7245.9	19896.4	1	14491.8	23537.8	39792.8	0.371666	Veneridae	Eucallista	purpurata	(Lamarck 1818)	85	73	78.7718	0.858824	shallow_infaunal_siphonate	[from literature] Sister to Costacallista	Edie et al 2022; Alvarez et al 2019
Eumarcia_fumigata	464	716.479	3442.38	1631.99	1	6884.76	1432.96	3263.99	0.305083	Veneridae	Eumarcia	fumigata	(Sowerby 1853)	35	22.9	28.3108	0.654286	shallow_infaunal_siphonate	[from literature] Basal to the Katelysia-Marcia clade	Edie et al 2022; Alvarez et al 2019
Eurhomalea_rufa	379	18141.6	9513.33	37840.3	1	19026.7	36283.2	75680.6	0.324062	Veneridae	Eurhomalea	rufa	(Lamarck 1818)	150	110	128.452	0.733333	deep_infaunal_siphonate	[from literature] Sister to Venerupis+Ruditapes	Edie et al 2022; Alvarez et al 2019
Eutivela_dentaria	705	2431.16	4482.62	3674.76	1	8965.23	4862.31	7349.53	0.398164	Veneridae	Eutivela	dentaria	(Lamarck 1818)	66	45.3	54.6791	0.686364	deep_infaunal_siphonate	[from literature] [stratigraphic resolution] Sister to Planitivela	Edie et al 2022; Huber 2010
Ezocallista_brevisiphonata	1138	9702.44	8535.92	26461.3	1	17071.8	19404.9	52922.6	0.268292	Veneridae	Ezocallista	brevisiphonata	(Carpenter 1864)	132	99	114.315	0.75	deep_infaunal_siphonate	[molecular] As in Edie et al (2022)	Edie et al 2022
Fallartemis_lambata	429	1097.61	3997.76	3442.25	1	7995.52	2195.21	6884.51	0.241771	Veneridae	Fallartemis	lambata	(Gould 1835)	35	24	28.9828	0.685714	deep_infaunal_siphonate	[from literature] [stratigraphic resolution] Sister to Dosinia s.s.+(other Dosiniinae)	Edie et al 2022; Mikkelsen et al 2006
Gafrarium_dispar	471	653.788	2576.73	770.105	1	5153.47	1307.58	1540.21	0.459155	Veneridae	Gafrarium	dispar	(Dillwyn 1817)	31	24	27.2764	0.774194	shallow_infaunal_siphonate	[molecular] As in Edie et al (2022)	Edie et al 2022
Globivenus_toreuma	410	3398.12	4340.64	4239.42	1	8681.29	6796.24	8478.84	0.444923	Veneridae	Globivenus	toreuma	(Gould 1850)	45	44.3	44.6486	0.984444	shallow_infaunal_siphonate	[molecular] As in Edie et al (2022)	Edie et al 2022
Gomphina_undulosa	479	747.901	2868.62	844.355	1	5737.25	1495.8	1688.71	0.469712	Veneridae	Gomphina	undulosa	(Lamarck 1818)	30	25.6	27.7128	0.853333	shallow_infaunal_siphonate	[molecular] As in Edie et al (2022)	Edie et al 2022
Gouldia_cerina	1215	26.1447	1003.62	38.3847	1	2007.24	52.2894	76.7694	0.405159	Veneridae	Gouldia	cerina	(C.B. Adams 1845)	13	11.8	12.3855	0.907692	shallow_infaunal_siphonate	[from literature] [stratigraphic resolution] basal to Gafrarium	Edie et al 2022; Sartori et al 2008
Gouldiopa_australis	1245	9.47822	658.663	14.2101	1	1317.33	18.9564	28.4202	0.400122	Veneridae	Gouldiopa	australis	(Angas 1853)	8	7.3	7.64199	0.9125	shallow_infaunal_siphonate	[from literature] sister to Microcirce	Edie et al 2022; Oliver & Zuschin 2000; Huber 2010; Huber 2015; von Cosel & Gofas 2019
Granicorium_indutum	1902	6010.87	5121.72	6562.79	1	10243.4	12021.7	13125.6	0.478053	Veneridae	Granicorium	indutum	Hedley 1906	52	45.9	48.8549	0.882692	shallow_infaunal_siphonate	[from literature] Sister to Samarangia	Edie et al 2022; Taylor et al 1999; Mikkelsen et al 2006
Humilaria_kennerleyi	457	1212.61	3736.74	2077.14	1	7473.48	2425.22	4154.29	0.368602	Veneridae	Humilaria	kennerleyi	(Reeve 1863)	102	83	92.0109	0.813725	shallow_infaunal_siphonate	[molecular] As in Edie et al (2022)	Edie et al 2022
Hyphantosoma_pollicaris	1296	177.492	2227.14	177.56	1	4454.29	354.984	355.12	0.499904	Veneridae	Hyphantosoma	pollicaris	(Carpenter 1864)	87	65	75.1997	0.747126	shallow_infaunal_siphonate	[from literature] Takes the place of its congener in the molecular analysis (better CT scan)	Edie et al 2022
Hysteroconcha_dione	395	1837.27	4465.06	4442.18	1	8930.11	3674.54	8884.36	0.292585	Veneridae	Hysteroconcha	dione	(Linnaeus 1758)	56.9	43.2	49.579	0.759227	shallow_infaunal_siphonate	[from literature] Sister to Amiantis	Edie et al 2022; Alvarez et al 2019
Iliochione_subrugosa	522	5959.04	5087.22	4982.16	1	10174.4	11918.1	9964.32	0.544642	Veneridae	Iliochione	subrugosa	(Wood 1828)	50	39.6	44.4972	0.792	shallow_infaunal_siphonate	[from literature] Sister to Anomalocardia	Edie et al 2022; Roopnarine 1996
Irus_crenatus	653	369.375	2619.27	1013.11	1	5238.55	738.751	2026.22	0.267182	Veneridae	Irus	crenatus	(Lamarck 1818)	40	31.3	35.3836	0.7825	shallow_infaunal_siphonate	[molecular] As in Edie et al (2022)	Edie et al 2022
Irusella_lamellifera	556	2378.86	4606.32	4409.46	1	9212.65	4757.71	8818.91	0.350434	Veneridae	Irusella	lamellifera	(Conrad 1837)	50	41	45.2769	0.82	nestler	[from literature] Sister to Irus+Notirus	Edie et al 2022; Hertlein & Grant 1972; Huber 2010
Katelysia_peronii	618	1043.43	3674.57	1775.47	1	7349.14	2086.87	3550.94	0.370156	Veneridae	Katelysia	peronii	(Lamarck 1818)	40	33	36.3318	0.825	shallow_infaunal_siphonate	[from literature] Takes the place of its congener in the molecular analysis (better CT scan)	Edie et al 2022
Kereia_greyi	1103	4247.23	5671.95	10677.1	1	11343.9	8494.46	21354.2	0.284584	Veneridae	Kereia	greyi	Zittel 1864	52.5	48	50.1996	0.914286	deep_infaunal_siphonate	[from literature] [stratigraphic resolution] Basal to Dosiniinae	Edie et al 2022; Mikkelsen et al 2006
Kyrina_ponsonbyi	2141	126.75	2034.57	532.437	1	4069.15	253.499	1064.87	0.192282	Veneridae	Kyrina	ponsonbyi	(Sowerby 1892)	25	17	20.6155	0.68	shallow_infaunal_siphonate	[from literature] Sister to Egesta	Edie et al 2022; Huber 2010
Lajonkairia_lajonkairii	660	24.4945	1286.16	122.487	1	2572.32	48.989	244.974	0.16665	Veneridae	Lajonkairia	lajonkairii	(Payraudeau 1808)	24	22	22.9783	0.916667	borer	[from literature] Basal to Petricolinae	Edie et al 2022; Huber 2010
Lamelliconcha_circinata	527	3493	5375.65	8241.12	1	10751.3	6986	16482.2	0.297679	Veneridae	Lamelliconcha	circinata	(Born 1778)	41	36	38.4187	0.878049	shallow_infaunal_siphonate	[from literature] Sister to Transennella	Edie et al 2022; Alvarez et al 2019
Lepidocardia_floridella	658	163.547	1974.7	318.067	1	3949.4	327.094	636.134	0.339581	Veneridae	Lepidocardia	floridella	(Gray 1838)	30	19.2	24	0.64	shallow_infaunal_siphonate	[from literature] Sister to Callista+Striacallista	Edie et al 2022; Huber 2010
Leukoma_asperrima	518	1969.18	4341.49	3785.69	1	8682.99	3938.35	7571.37	0.342176	Veneridae	Leukoma	asperrima	(Broderip & Sowerby I 1835)	64	46	54.2586	0.71875	deep_infaunal_siphonate	[molecular] As in Edie et al (2022)	Edie et al 2022
Leukoma_euglypta	2312	1022.01	3579.36	2241.77	1	7158.71	2044.03	4483.53	0.313138	Veneridae	Leukoma	euglypta	(Sowerby III, 1914)	45	39.5	42.1604	0.877778	deep_infaunal_siphonate	[from literature] Sister to Leukoma	Edie et al 2022; MolluscaBase eds. (2021). Novathaca Habe, 1951.
Lioconcha_fastigiata	413	1639.87	4373.16	1948.59	1	8746.32	3279.73	3897.17	0.456984	Veneridae	Lioconcha	fastigiata	(Sowerby 1851)	43.7	36.9	40.1563	0.844394	shallow_infaunal_siphonate	[from literature] Takes the place of its congener in the molecular analysis (better CT scan)	Edie et al 2022
Liocyma_fluctuosa	654	25.3002	1295.43	91.9356	1	2590.86	50.6004	183.871	0.215806	Veneridae	Liocyma	fluctuosa	(Gould 1841)	42	34	37.7889	0.809524	shallow_infaunal_siphonate	[from literature] Sister to Gomphina	Edie et al 2022; Lutaenko 2001; Jukes-Brown 1908
Lirophora_varicosa	188	2412.28	3356.91	1551.8	1	6713.82	4824.56	3103.61	0.608534	Veneridae	Lirophora	varicosa	(Sowerby II 1853)	25	20	22.3607	0.8	shallow_infaunal_siphonate	[from literature] Takes the place of its congener in the molecular analysis (better CT scan)	Edie et al 2022
Macrocallista_nimbosa	197	4093.66	7231.45	10508.8	1	14462.9	8187.31	21017.6	0.28034	Veneridae	Macrocallista	nimbosa	(Lightfoot 1786)	162	82	115.256	0.506173	deep_infaunal_siphonate	[molecular] As in Edie et al (2022)	Edie et al 2022
Marcia_japonica	626	820.998	3416.68	1712.86	1	6833.36	1642	3425.71	0.324011	Veneridae	Marcia	japonica	(Gmelin 1791)	50	43.2	46.4758	0.864	shallow_infaunal_siphonate	[molecular] As in Edie et al (2022)	Edie et al 2022
Megapitaria_maculata	203	3864.7	5749.96	8095.32	1	11499.9	7729.4	16190.6	0.323135	Veneridae	Megapitaria	maculata	(Linnaeus 1758)	77	60	67.9706	0.779221	shallow_infaunal_siphonate	[molecular] As in Edie et al (2022)	Edie et al 2022
Mercenaria_mercenaria	635	88063.6	13241.7	104964	1	26483.3	176127	209928	0.456223	Veneridae	Mercenaria	mercenaria	(Linnaeus 1758)	125	102.4	113.137	0.8192	shallow_infaunal_siphonate	[molecular] As in Edie et al (2022)	Edie et al 2022
Meretrix_lamarckii	607	11668.7	7963.53	11668.7	1	15927.1	23337.4	23337.4	0.5	Veneridae	Meretrix	lamarckii	Deshayes 1853	100	70	83.666	0.7	shallow_infaunal_siphonate	[molecular] As in Edie et al (2022)	Edie et al 2022
Microcirce_dilecta	1253	21.918	962.947	40.5002	1	1925.89	43.836	81.0005	0.351147	Veneridae	Microcirce	dilecta	(Gould 1861)	4	4	4	1	shallow_infaunal_siphonate	[from literature] Sister to Gouldiopa	Edie et al 2022; Oliver & Zuschin 2000; Huber 2010; Huber 2015; von Cosel & Gofas 2018
Mysia_undata	628	175.795	2801.94	1256.26	1	5603.88	351.59	2512.53	0.122757	Veneridae	Mysia	undata	(Pennant 1777)	28	26	26.9815	0.928571	shallow_infaunal_siphonate	[molecular] As in Edie et al (2022)	Edie et al 2022
Nanopitar_pilula	688	23.8681	1034.54	62.3077	1	2069.07	47.7363	124.615	0.27697	Veneridae	Nanopitar	pilula	Rehder 1943	6	5.9	5.94979	0.983333	shallow_infaunal_siphonate	[from literature] [stratigraphic resolution] Sister to Pitarenus	Edie et al 2022; Rehder 1943; Huber 2010
Notirus_reflexus	598	1178.88	4177.13	3759.67	1	8354.27	2357.77	7519.33	0.238711	Veneridae	Notirus	reflexus	(Gray 1849)	31	24	27.2764	0.774194	shallow_infaunal_siphonate	[from literature] Sister to Irus	Edie et al 2022; MolluscaBase eds. (2021). Irus (Notirus) Finlay, 1928. A
Notocallista_kingii	372	3090.06	4849.7	5277.43	1	9699.41	6180.11	10554.9	0.369294	Veneridae	Notocallista	kingii	(Gray 1826)	52	39.8	45.4929	0.765385	shallow_infaunal_siphonate	[from literature] Takes the place of its congener in the molecular analysis (better CT scan)	Edie et al 2022
Notopaphia_elegans	645	418.89	3092.41	1518.47	1	6184.82	837.78	3036.94	0.216217	Veneridae	Notopaphia	elegans	(Deshayes 1854)	41	24	31.3688	0.585366	shallow_infaunal_siphonate	[from literature] Sister to Paphonotia	Edie et al 2022; Beu 2012; Oliver 1923; Huber 2010; Huber 2015; Hertlein & Strong 1948; Keen in Moore 1969; Keen 1971; Bernard 1983; Coan et al 2000
Nutricola_ovalis	677	4.12786	637.576	12.4787	1	1275.15	8.25572	24.9573	0.248569	Veneridae	Nutricola	ovalis	(Dall 1902)	10	7	8.3666	0.7	shallow_infaunal_siphonate	[from literature] Takes the place of its congener in the molecular analysis (better CT scan)	Edie et al 2022
Pachydesma_stultorum	723	67473.6	12943.6	76850.8	1	25887.3	134947	153702	0.467514	Veneridae	Pachydesma	stultorum	(Mawe 1854)	187	151	168.039	0.807487	deep_infaunal_siphonate	[molecular] As in Edie et al (2022)	Edie et al 2022
Panchione_kellettii	552	3689.95	5180.94	4984.18	1	10361.9	7379.9	9968.35	0.425397	Veneridae	Panchione	kellettii	(Hinds 1845)	75	55.5	64.5174	0.74	shallow_infaunal_siphonate	[from literature] Sister to Lirophora	Edie et al 2022; Roopnarine 2001
Paphia_rotundata	571	4308.57	7156.45	13724.5	1	14312.9	8617.14	27449	0.238926	Veneridae	Paphia	rotundata	(Linnaeus 1758)	61	36	46.8615	0.590164	shallow_infaunal_siphonate	[molecular] As in Edie et al (2022)	Edie et al 2022
Paphonotia_elliptica	1076	395.252	2592.08	395.259	1	5184.15	790.504	790.518	0.499996	Veneridae	Paphonotia	elliptica	(Sowerby I 1834)	40	29.7	34.4674	0.7425	nestler	[from literature] Sister to Notopaphia	Edie et al 2022; Beu 2012; Oliver 1923; Huber 2010; Huber 2015; Hertlein & Strong 1948; Keen in Moore 1969; Keen 1971; Bernard 1983; Coan et al 2000
Paratapes_undulatus	621	222.188	2823.38	928.056	1	5646.75	444.375	1856.11	0.193166	Veneridae	Paratapes	undulatus	(Born 1778)	72	42	54.9909	0.583333	shallow_infaunal_siphonate	[molecular] As in Edie et al (2022)	Edie et al 2022
Parmulophora_rivularis	451	4743.03	5352.52	3421.83	1	10705	9486.06	6843.66	0.580908	Veneridae	Parmulophora	rivularis	(Born 1778)	60	54.4	57.1314	0.906667	shallow_infaunal_siphonate	[molecular] As in Edie et al (2022)	Edie et al 2022
Pectunculus_exoleta	376	2686.91	4707.34	4259.59	1	9414.68	5373.83	8519.17	0.386801	Veneridae	Pectunculus	exoleta	(Linnaeus 1758)	57	55	55.9911	0.964912	deep_infaunal_siphonate	[molecular] As in Edie et al (2022)	Edie et al 2022
Pelecyora_nana	665	459.146	2483.78	898.409	1	4967.57	918.292	1796.82	0.338215	Veneridae	Pelecyora	nana	(Reeve 1850)	29	26	27.4591	0.896552	shallow_infaunal_siphonate	[from literature] Takes the place of its congener in the molecular analysis (better CT scan)	Edie et al 2022
Periglypta_albocancellata	670	615.344	3038.83	1167.34	1	6077.66	1230.69	2334.69	0.345177	Veneridae	Periglypta	albocancellata	(Huber 2010)	118	103.1	110.299	0.873729	deep_infaunal_siphonate	[from literature] Takes the place of its congener in the molecular analysis (better CT scan)	Edie et al 2022
Petricola_lapicida	191	846.213	3389.55	1968.47	1	6779.1	1692.43	3936.94	0.300643	Veneridae	Petricola	lapicida	(Gmelin 1791)	45	38.3	41.5151	0.851111	borer	[from literature] [stratigraphic resolution] Sister to Rupellaria+(Claudiconcha+Petricolirus)	Edie et al 2022; Huber 2010
Petricolaria_pholadiformis	239	159.836	2740.74	831.716	1	5481.49	319.672	1663.43	0.161198	Veneridae	Petricolaria	pholadiformis	(Lamarck 1818)	80	32	50.5964	0.4	borer	[from literature] Takes the place of its congener in the molecular analysis (better CT scan)	Edie et al 2022
Petricolirus_denticulata	669	534.398	3314.69	1453.21	1	6629.38	1068.8	2906.43	0.268865	Veneridae	Petricolirus	denticulata	(Sowerby 1834)	42	22.1	30.4664	0.52619	borer	[from literature] [stratigraphic resolution] Sister to Claudiconcha	Edie et al 2022; Huber 2010
Phacosoma_japonica	384	8950.07	7684.4	17273	1	15368.8	17900.1	34546	0.341305	Veneridae	Phacosoma	japonica	(Reeve 1850)	78	70	73.8918	0.897436	deep_infaunal_siphonate	[molecular] As in Edie et al (2022)	Edie et al 2022
Pitar_simpsoni	221	17.9489	1103.06	77.7828	1	2206.11	35.8979	155.566	0.187492	Veneridae	Pitar	simpsoni	(Dall 1895)	20	17	18.4391	0.85	shallow_infaunal_siphonate	[molecular] As in Edie et al (2022)	Edie et al 2022
Pitarenus_cordatus	254	2867.19	4425.37	5600.71	1	8850.74	5734.39	11201.4	0.338595	Veneridae	Pitarenus	cordatus	(Schwengel 1951)	36	35.45	35.7239	0.984722	shallow_infaunal_siphonate	[from literature] [stratigraphic resolution] Sister to Nanopitar	Edie et al 2022; Coan et al 2000; Huber 2010
Placamen_placidum	663	483.356	2432.75	446.813	1	4865.51	966.713	893.625	0.519644	Veneridae	Placamen	placidum	(Philippi 1844)	30	27.4	28.6705	0.913333	shallow_infaunal_siphonate	[from literature] Takes the place of its congener in the molecular analysis (better CT scan)	Edie et al 2022
Planitivela_planulata	704	2553.07	5423.28	7611.25	1	10846.6	5106.15	15222.5	0.25118	Veneridae	Planitivela	planulata	(Broderip & Sowerby 1830)	65	55.1	59.8456	0.847692	shallow_infaunal_siphonate	[from literature] [stratigraphic resolution] Sister to Eutivela	Edie et al 2022; Huber 2010
Polititapes_aureus	649	1071.77	3574.24	2248.52	1	7148.49	2143.53	4497.05	0.322793	Veneridae	Polititapes	aureus	(Gmelin 1791)	49	34	40.8167	0.693878	shallow_infaunal_siphonate	[molecular] As in Edie et al (2022)	Edie et al 2022
Privigna_pilsbryi	1300	1.76207	405.096	2.27972	1	810.192	3.52413	4.55944	0.435962	Veneridae	Privigna	pilsbryi	Dall, Bartsch & Rehder 1938	23	21	21.9773	0.913043	shallow_infaunal_siphonate	[from literature] basal to Redicirce+Circe	Edie et al 2022; Dall, Bartsch & Rehder 1938; Huber 2015
Protapes_gallus	555	1859.27	4801.13	5283.33	1	9602.26	3718.54	10566.7	0.260307	Veneridae	Protapes	gallus	(Gmelin 1791)	53	39	45.4643	0.735849	shallow_infaunal_siphonate	[molecular] As in Edie et al (2022)	Edie et al 2022
Proteopitar_patagonicus	578	8012.58	6608.42	14750.7	1	13216.8	16025.2	29501.5	0.351995	Veneridae	Proteopitar	patagonicus	(d'Orbigny 1842)	71.8	61	66.1801	0.849582	shallow_infaunal_siphonate	[from literature] Sister to Transenpitar	Edie et al 2022; Alvarez et al 2019
Protocallithaca_adamsi	1141	9926.53	8169.51	27176.7	1	16339	19853.1	54353.3	0.267539	Veneridae	Protocallithaca	adamsi	(Reeve 1863)	83	68	75.1266	0.819277	deep_infaunal_siphonate	[molecular] As in Edie et al (2022)	Edie et al 2022
Proxichione_chemnitzii	386	6433.5	6837.46	17233.4	1	13674.9	12867	34466.8	0.271835	Veneridae	Proxichione	chemnitzii	(Hanley 1844)	100	86.1	92.7901	0.861	shallow_infaunal_siphonate	[molecular] As in Edie et al (2022)	Edie et al 2022
Puberella_intapurpurea	205	2404.25	3965.63	2755.21	1	7931.26	4808.5	5510.42	0.465988	Veneridae	Puberella	intapurpurea	(Conrad 1849)	42.5	42.5	42.5	1	shallow_infaunal_siphonate	[molecular] As in Edie et al (2022)	Edie et al 2022
Redicirce_sulcata	1266	133.741	1724.06	179.854	1	3448.11	267.482	359.708	0.426476	Veneridae	Redicirce	sulcata	(Gray 1838)	38	38	38	1	shallow_infaunal_siphonate	[from literature] Sister subgenus to Circe	Edie et al 2022; Huber 2010
Retrotapes_exalbidus	397	15619.3	8796.2	30103.3	1	17592.4	31238.5	60206.6	0.341609	Veneridae	Retrotapes	exalbidus	(Dillwyn 1817)	106	86	95.4777	0.811321	shallow_infaunal_siphonate	[from literature] Takes the place of its congener in the molecular analysis (better CT scan)	Edie et al 2022
Ruditapes_decussatus	557	3247.92	5085.13	3247.9	1	10170.3	6495.85	6495.81	0.500002	Veneridae	Ruditapes	decussatus	(Linnaeus 1758)	63	46	53.8331	0.730159	shallow_infaunal_siphonate	[molecular] As in Edie et al (2022)	Edie et al 2022
Rupellaria_lithophaga	630	153.02	2320.95	678.354	1	4641.9	306.039	1356.71	0.184056	Veneridae	Rupellaria	lithophaga	(Retzius 1786)	26	16	20.3961	0.615385	borer	[from literature] [stratigraphic resolution] Sister to Claudiconcha+Petricolirus	Edie et al 2022; Huber 2010
Samarangia_quadrangularis	1110	5606.12	5890.18	8091.42	1	11780.4	11212.2	16182.8	0.40928	Veneridae	Samarangia	quadrangularis	(Adams & Reeve 1850)	87.6	77.5	82.3954	0.884703	shallow_infaunal_siphonate	[from literature] Sister to Granicorium	Edie et al 2022; Taylor et al 1999; Mikkelsen et al 2006
Saxidomus_purpurata	729	21190	9578.66	40117.7	1	19157.3	42379.9	80235.3	0.345634	Veneridae	Saxidomus	purpurata	(Sowerby II, 1852)	103	97	99.955	0.941748	deep_infaunal_siphonate	[molecular] As in Edie et al (2022)	Edie et al 2022
Striacallista_phasianella	473	235.88	2301.19	490.671	1	4602.37	471.76	981.342	0.324657	Veneridae	Striacallista	phasianella	(Deshayes 1854)	15	11.25	12.9904	0.75	shallow_infaunal_siphonate	[from literature] Sister to Callista	Edie et al 2022; Huber 2010
Sunemeroe_menstrualis	710	6640.18	6118.42	6445.8	1	12236.8	13280.4	12891.6	0.507427	Veneridae	Sunemeroe	menstrualis	(Menke 1843)	65	60	62.45	0.923077	shallow_infaunal_siphonate	[from literature] [stratigraphic resolution] Sister to Sunettina	Edie et al 2022; Huber 2010; Keen in Moore 1969
Sunetta_meroe	777	1218.79	4071.09	2171.41	1	8142.18	2437.58	4342.81	0.359504	Veneridae	Sunetta	meroe	(Linnaeus 1758)	22.25	16.5	19.1605	0.741573	shallow_infaunal_siphonate	[from literature] As in Edie et al (2022)	Edie et al 2022
Sunettina_solanderii	1048	5854.36	5373.4	5052.09	1	10746.8	11708.7	10104.2	0.536779	Veneridae	Sunettina	solanderii	(Gray 1825)	25	20.5	22.6385	0.82	shallow_infaunal_siphonate	[from literature] [stratigraphic resolution] Sister to Sunemeroe	Edie et al 2022; Huber 2010; Keen in Moore 1969
Tapes_conspersus	726	7748.3	7817.39	20853.1	1	15634.8	15496.6	41706.2	0.270906	Veneridae	Tapes	conspersus	(Gmelin 1791)	100	67	81.8535	0.67	shallow_infaunal_siphonate	[molecular] As in Edie et al (2022)	Edie et al 2022
Tawera_gallinula	763	1763.44	4001.89	2691.64	1	8003.78	3526.88	5383.27	0.395827	Veneridae	Tawera	gallinula	Lamarck, 1818	40	31.8	35.6651	0.795	shallow_infaunal_siphonate	[from literature] Takes the place of its congener in the molecular analysis (better CT scan)	Edie et al 2022
Timoclea_marica	808	1060.09	3497.35	1519.27	1	6994.7	2120.18	3038.55	0.410989	Veneridae	Timoclea	marica	(Linnaeus 1758)	39.1	32.1	35.4275	0.820972	shallow_infaunal_siphonate	[molecular] As in Edie et al (2022)	Edie et al 2022
Timoclea_ovata	811	57.8778	1367.19	121.359	1	2734.37	115.756	242.717	0.322913	Veneridae	Timoclea	ovata	(Pennant 1777)	17	15	15.9687	0.882353	shallow_infaunal_siphonate	[molecular] As in Edie et al (2022)	Edie et al 2022
Tivela_tripla	800	630.621	2860.79	1093.42	1	5721.59	1261.24	2186.84	0.365781	Veneridae	Tivela	tripla	(Linnaeus 1771)	38.8	32.1	35.2914	0.82732	deep_infaunal_siphonate	[from literature] Takes the place of its congener in the molecular analysis (better CT scan)	Edie et al 2022
Transennella_conradina	292	38.2671	1188.45	80.5158	1	2376.91	76.5343	161.032	0.32216	Veneridae	Transennella	conradina	Dall 1884	17	12	14.2829	0.705882	shallow_infaunal_siphonate	[from literature] Sister to Lamelliconcha	Edie et al 2022; Alvarez et al 2019
Transenpitar_americana	802	355.862	2332.13	580.627	1	4664.25	711.723	1161.25	0.379996	Veneridae	Transenpitar	americana	(Doello-Jurado 1951)	26	20	22.8035	0.769231	shallow_infaunal_siphonate	[from literature] Sister to Proteopitar	Edie et al 2022; Mikkelsen et al 2006; Keen in Fischer-Piette & Testud 1967; Huber 2015
Venerupis_dura	563	3233.79	5144.91	5370.77	1	10289.8	6467.58	10741.5	0.375823	Veneridae	Venerupis	dura	(Gmelin 1791)	NA	NA	NA	NA	shallow_infaunal_siphonate	[molecular] As in Edie et al (2022)	Edie et al 2022
Ventricoloidea_cassinaeformis	700	3150.64	4868.78	5261.01	1	9737.56	6301.27	10522	0.374556	Veneridae	Ventricoloidea	cassinaeformis	(Yokoyama 1926)	51	44	47.3709	0.862745	shallow_infaunal_siphonate	[molecular] As in Edie et al (2022)	Edie et al 2022
Venus_verrucosa	709	3046.57	4882.2	5624.21	1	9764.4	6093.14	11248.4	0.351361	Veneridae	Venus	verrucosa	Linnaeus 1758	68	48	57.1314	0.705882	shallow_infaunal_siphonate	[molecular] As in Edie et al (2022)	Edie et al 2022

## Sheet: References
Reference
Alvarez et al 2019	Alvarez, M. J., del Río, C. J., & Martinez, S. (2019). Revision of the subfamily Pitarinae Stewart, 1930 (Eucallista Dall, 1902; Austrocallista Erdmann & Morra, 1985; Proteopitar gen. nov.) from Cenozoic southern South America: systematic and phylogenetic analyses. Journal of Systematic Palaeontology, 18(5), 433-460.
Bernard 1983	Bernard, F.R. 1983. Catalogue of the living Bivalvia of the eastern Pacific Ocean: Bering Strait to Cape Horn. Canadian Special Publication of Fisheries and Aquatic Sciences [Publication Spéciale Canadienne des Sciences Halieutiques et Aquatiques] 61: 102 p.
Beu 2004	Beu, A.G. 2004. Marine Mollusca of oxygen isotope stages of the last 2 million years in New Zealand. Part 1: Revised generic positions and recognition of warm-water and cool-water migrants. Journal of the Royal Society of New Zealand 34:111-265.
Beu 2012	Beu, A. G. (2012). Marine Mollusca of the last 2 million years in New Zealand. Part 5. Summary. Journal of the Royal Society of New Zealand, 42(1), 1-47.
Coan 1997	Coan, E.V. 1997. Recent species of the genus Petricola in the Eastern Pacific (Bivalvia: Veneroidea). Veliger 40: 298-340.
Coan et al 2000	Coan, E.V. 1997. Recent species of the genus Petricola in the Eastern Pacific (Bivalvia: Veneroidea). Veliger 40: 298-340.
Dall 1902	Dall, W.H. 1890-1903. Contributions to the Tertiary fauna of Florida, with especial reference to the Miocene silex-beds of Tampa and the Pliocene beds of the Calooshatchie River. Wagner Free Institute of Science of Philadelphia, Transactions 3: 1-1654.
Dall, Bartsch & Rehder 1938	Dall, W. H.; Bartsch, P. & Rehder, H. A. (1938). A manual of the Recent and fossil marine pelecypod mollusks of the Hawaiian Islands. Bulletin of the Bernice P. Bishop Museum. 153: 1-233, 58 pls. [25 July].
DeVries 2016	DeVries, T. J. (2016). Fossil Cenozoic crassatelline bivalves from Peru: New species and generic insights. Acta Palaeontologica Polonica. 61(3): 661-688.
Edie et al 2022	Edie, S. M., Khouja, S. C., Collins, K. S., Crouch, N. M., & Jablonski, D. (2022). Evolutionary modularity, integration and disparity in an accretionary skeleton: analysis of venerid Bivalvia. Proceedings of the Royal Society B, 289(1967), 20211199.
Gonzalez & Giribet 2015	González, V. L., & Giribet, G. (2015). A multilocus phylogeny of archiheterodont bivalves (Mollusca, Bivalvia, Archiheterodonta). Zoologica Scripta, 44(1), 41-58.
Hertlein & Grant 1972	Hertlein, L.G., and Grant, U.S., IV, 1972. The geology and paleontology of the marine Pliocene of San Diego, California (Pelecypoda). San Diego Society of Natural History Memoir 2 (2b): 143-411.
Hertlein & Strong 1948	Hertlein, L. G., & Strong, A. M. (1948). Mollusks from the West Coast of Mexico and Central America: Part 6-[8]. New York Zoological Society.
Huber 2010	Huber, M. 2010. Compendium of bivalves. Hackenheim, Germany: ConchBooks.
Huber 2015	Huber, M. 2015. Compendium of Bivalves 2. A full-color guide to the remaining seven families. A systematic listing of 8'500 bivalve species and 10'500 synonyms. Hackenheim, Germany: ConchBooks
Jukes-Brown 1908	Jukes-Browne, A.J. (1908). On the genera of Veneridae represented in the Cretaceous and older Tertiary deposits. Proceedings of the Malacological Society of London. 8(3): 148-177.
Keen 1971	Keen, A.M. 1971. Sea shells of tropical West America. Stanford, CA: Stanford University Press, 1064 p
Keen in Fischer-Piette & Testud 1967	Fischer-Piette, E. & Testud, A.-M. 1967. Mollusques Lamellibranches: Veneridae. In: Forest, J. (ed.) Résultats Scientifiques des Campagnes de la Calypso 8; Annales de l'Institut Océanographique 45: 205-220.
Keen in Moore 1969	Moore, R. C. ed. 1969. Treatise on invertebrate paleontology. Part N, Volumes 1,2. Mollusca 6, Bivalvia. Boulder, CO, and Lawrence, KS: Geological Society of America and University of Kansas.
Kim et al 2012	Kim, Dae-Won, et al. "DNA barcoding of fish, insects, and shellfish in Korea." Genomics Inform 10.3 (2012): 206-211.
Lamprell 2003	Lamprell K. 2003. Review of the type material of Indo-West Pacific genus Crassatina (Mollusca : Bivalvia : Crassatellidae) with a description of two new species. Molluscan Research 23(3): 209-222.
Lamy 1922	Lamy E. 1922. Révision des Carditacea vivants du Muséum National d'Histoire Naturelle de Paris. Journal de Conchyliologie, 66: 218-­276, 289-368.
Lutaenko 2001	Lutaenko, K.A. 2001. Taxonomic review of the species of Gomphina (Macridiscus). Phuket Marine Biological Center Special Publication 25: 465-486.
Matsubara 2007	Matsubara T. (2007) Redescription of Pitar japonica Ando, 1953 and proposal of a new replacement name for Pitar (Agriopoma) japonicum Kuroda & Kawamoto, 1956 (Bivalvia: Veneridae). Venus 66(1-2): 75-83.
Mikkelsen et al 2006	Mikkelsen, P. M.; Bieler, R.; Kappner, I.; Rawlings, T. A. (2006). Phylogeny of Veneroidea (Mollusca: Bivalvia) based on morphology and molecules. Zoological Journal of the Linnean Society. 148 (3): 439-521.
MolluscaBase eds. Cardiocardita Anton, 1838.	MolluscaBase eds. (2021). MolluscaBase. Cardiocardita Anton, 1838. Accessed at: http://www.molluscabase.org/aphia.php?p=taxdetails&id=225629 on 2024-05-24
MolluscaBase eds. (2021). Irus (Notirus) Finlay, 1928.	MolluscaBase eds. (2021). MolluscaBase. Irus (Notirus) Finlay, 1928. Accessed at: https://www.molluscabase.org/aphia.php?p=taxdetails&id=152956 on 2024-08-15
MolluscaBase eds. (2021). Novathaca Habe, 1951.	MolluscaBase eds. (2021). MolluscaBase. Novathaca Habe, 1951. Accessed at: http://www.molluscabase.org/aphia.php?p=taxdetails&id=516082 on 2024-08-15
MolluscaBase eds. (2021). Pitar (Costellipitar) Habe, 1951.	MolluscaBase eds. (2021). MolluscaBase. Pitar (Costellipitar) Habe, 1951. Accessed at: https://www.molluscabase.org/aphia.php?p=taxdetails&id=729767 on 2024-08-15
MolluscaBase eds. (2024). Bassina (Callanaitis) Iredale, 1917.	MolluscaBase eds. (2024). MolluscaBase. Bassina (Callanaitis) Iredale, 1917. Accessed at: https://www.molluscabase.org/aphia.php?p=taxdetails&id=849759 on 2024-08-15
MolluscaBase eds. (2024).Cardites Link, 1807.	MolluscaBase eds. (2024). MolluscaBase. Cardites Link, 1807. Accessed at: https://www.molluscabase.org/aphia.php?p=taxdetails&id=225639 on 2024-05-24
MolluscaBase eds. (2024). Strophocardia Olsson, 1961.	MolluscaBase eds. (2024). MolluscaBase. Strophocardia Olsson, 1961. Accessed at: https://molluscabase.org/aphia.php?p=taxdetails&id=492194 on 2024-08-15
Oliver & Zuschin 2000	Oliver P.G. & Zuschin M. 2000. Addition to the bivalve fauna of the Red Sea with descriptions of new species of Limopsidae, Tellinidae and Semelidae. Journal of Conchology 37(1): 17-37.
Oliver 1923	Oliver, W. R. B. (1923). Notes on New Zealand pelecypods. Proceedings of the Malacological Society of London. 15(4): 179-188.
Perez & Ezcurra 2018	Pérez, D.E., and Ezcurra, M.D., 2018. Quantitative palaeobiogeographical analysis of South American Neogene Chioninae (Bivalvia: Veneridae). Palaeogeography, Palaeoclimatology, Palaeoecology 495: 278-283.
Perez & Giachetti 2020	Pérez D.E. & Giachetti L.M. (2020). Is Cyclocardia (Conrad) a wastebasket taxon? Exploring the phylogeny of the most diverse genus of the Carditidae (Archiheterodonta, Bivalvia). Palaeontology. 63(3): 477-495.
Perez 2019	Pérez D.E. (2019). Phylogenetic relationships of the family Carditidae (Bivalvia: Archiheterodonta). Journal of Systematic Palaeontology. 17(16): 1359-1395.
Rehder 1943	Rehder, H. A. (1943). New marine mollusks from the Antillean Region. Proceedings of the United States National Museum. 93(3161): 187-203, pls 19-20.
Robba et al 2004	Robba E., Di Geronimo I., Chaimanee N., Negri M. P. & Sanfilippo R. (2004) Holocene and Recent shallow soft-bottom mollusks from the northern Gulf of Thailand area: Scaphopoda, Gastropoda, additions to Bivalvia. La Conchiglia, 309, supplement: 5-288. ["Yearbook 2003"; Published May 2004]
Roopnarine 1996	Roopnarine, P.D. 1996. Systematics, biogeography and extinction of chionine bivalves (Bivalvia: Veneridae) in tropical America: Early Oligocene-Recent. Malacologia 38: 103-142.
Roopnarine 2001	Roopnarine, P. D. (2001). A history of diversification, extinction, and invasion in tropical America as derived from species-level phylogenies of chionine genera (Family Veneridae). Journal of Paleontology. 75(03): 644-657.
Sartori et al 2008	Sartori, A. F.; Printrakoon, C.; Mikkelsen, P. M.; Bieler, R. (2008). Siphonal Structure in the Veneridae (Bivalvia: Heterodonta) with an Assessment of its Phylogenetic Application and a Review of Venerids of the Gulf of Thailand. Raffles Bulletin of Zoology, Supplement. 18: 103-125.
Taylor et al 1999	Taylor, J. D., Glover, E. A., & Braithwaite, C. J. R. (1999). Bivalves with ‘concrete overcoats’: Granicorium and Samarangia. Acta Zoologica, 80(4), 285-300.
This study
Unpublished Genbank data	https://www.ncbi.nlm.nih.gov/nuccore/?term=txid740991[Organism:noexp]
von Cosel & Gofas 2019	Von Cosel, R., & Gofas, S. (2019). Marine bivalves of tropical West Africa: from Rio de Oro to southern Angola. Publications Scientifiques du Muséum, Paris, IRD Éditions, Marseille (Faune et flore tropicales, volume 48). 2019. 1104 pp.
