# Supplementary material for: Key Adaptive Trait Promotes Contrasting Modes of Diversification in a Bivalve Clade
Source: Evol Biol. 2024 Nov 28;52(1):26–39. doi: 10.1007/s11692-024-09643-6 (PMC11830643; doi:10.1007/s11692-024-09643-6)
Supplement: Supplementary file 6 — Supplementary file6 (CSV 1 KB) [file 11692_2024_9643_MOESM6_ESM.csv]

Supplementary Table 2: Pagel�s lambda and Blomberg�s K statistics for the three morphological variables over the tree of archiheterodonts + venerids. from 0 (p<0.001) for all variables, indicating strong phylogenetic signal in this dataset.
K is >1 (indicating species more similar than expected under random drift), and lambda is reported as ~1 and is significantly different
	K	lambda	logL	logL0	p
XS	0.9112638	0.6053192	146.7418	134.9027	<0.0001
SL	1.413618	0.9999267	-279.406174	-335.42168	<0.0001
pSV	1.669823	0.9999267	242.215234	176.75316	<0.0001
