# Supplementary material for: Key Adaptive Trait Promotes Contrasting Modes of Diversification in a Bivalve Clade
Source: Evol Biol. 2024 Nov 28;52(1):26–39. doi: 10.1007/s11692-024-09643-6 (PMC11830643; doi:10.1007/s11692-024-09643-6)
Supplement: Supplementary file 7 — Supplementary file7 (CSV 2 KB) [file 11692_2024_9643_MOESM7_ESM.csv]

Analysis of Variance, using Residual Randomization
Permutation procedure: Randomization of null model residuals
Number of permutations: 1000
Estimation method: Ordinary Least Squares
Sums of Squares and Cross-products: Type I
Effect sizes (Z) based on F distributions
Signif. codes: 0 ‘***’ 0.001 ‘**’ 0.01 ‘*’ 0.05 ‘.’ 0.1 ‘ ’ 1
Call: lm.rrpp(f1 = pSV ~ logSL, data = venRRPP, print.progress = F)
	Df	SS	MS	Rsq	F	Z	Pr(>F)
logSL	1	0.1426	0.142611	0.04018	10.383	2.4735	0.006	**
Residuals	248	3.4063	0.013735	0.95982
Total	249	3.5489
Call: lm.rrpp(f1 = pSV ~ logSL, data = venRRPP, Cov = venRRPP$venCov, print.progress = F)
	Df	SS	MS	Rsq	F	Z	Pr(>F)
logSL	1	0.1426	1.43E-01	0.04018	10.383	2.4735	0.006	**
Residuals	248	3.4063	1.37E-02	0.95982
Total	249	3.5489
Call: lm.rrpp(f1 = pSV ~ XS, data = venRRPP, print.progress = F)
	Df	SS	MS	Rsq	F	Z	Pr(>F)
XS	1	0.0183	0.018278	0.00515	1.2839	0.63716	0.287
Residuals	248	3.5037	0.014236	0.99485
Total	249	3.5489
Call: lm.rrpp(f1 = pSV ~ XS, data = venRRPP, Cov = venRRPP$venCov, print.progress = F)
	Df	SS	MS	Rsq	F	Z	Pr(>F)
XS	1	0.0183	0.018278	0.00515	1.2839	0.63716	0.287
Residuals	248	3.5037	0.014236	0.99485
Total	249	3.5489
Call: lm.rrpp(f1 = pSV ~ substrate, data = venRRPP, print.progress = F)
	Df	SS	MS	Rsq	F	Z	Pr(>F)
substrate	5	1.306	0.261204	0.368	28.416	9.5805	0.001	***
Residuals	244	2.2429	0.009192	0.632
Total	249	3.5489
Call: lm.rrpp(f1 = pSV ~ substrate, data = venRRPP, Cov = venRRPP$venCov, print.progress = F)
	Df	SS	MS	Rsq	F	Z	Pr(>F)
substrate	5	1.306	0.261204	0.368	28.416	9.5805	0.001	***
Residuals	244	2.2429	0.009192	0.632
Total	249	3.5489
Call: lm.rrpp(f1 = pSV ~ family, data = venRRPP, print.progress = F)
	Df	SS	MS	Rsq	F	Z	Pr(>F)
family	3	1.3643	0.45478	0.38444	51.212	8.6534	0.001	***
Residuals	246	2.1846	0.00888	0.61556
Total	249	3.5489
Call: lm.rrpp(f1 = pSV ~ family, data = venRRPP, Cov = venRRPP$venCov, print.progress = F)
	Df	SS	MS	Rsq	F	Z	Pr(>F)
family	3	1.3643	0.45478	0.38444	51.212	8.6534	0.001	***
Residuals	246	2.1846	0.00888	0.61556
Total	249	3.5489
